# Supplementary material for: N-(1,5-Dimethyl-3-oxo-2-phenyl-2,3-dihydro-1H-pyrazol-4-yl)formamide
Source: Acta Crystallogr Sect E Struct Rep Online. 2011 May 7;67(Pt 6):o1310. doi: 10.1107/S1600536811015558 (PMC3120348; doi:10.1107/S1600536811015558)
Supplement: Supplementary file 1 [file e-67-o1310-sup1.cif]

##############################################################################
#                                                                            #
# This CIF contains the data in a paper accepted for publication in          #
# Acta Crystallographica Section E. It conforms to the requirements of       #
# Notes for Authors for Acta Crystallographica Section E, and has been       #
# peer reviewed under the auspices of the IUCr Commission on Journals.       #
#                                                                            #
# Full details of the Crystallographic Information File format               #
# are given in the paper "The Crystallographic Information File (CIF):       #
# a New Standard Archive File for Crystallography" by S. R. Hall, F. H.      #
# Allen and I. D. Brown [Acta Cryst. (1991), A47, 655-685].                  #
#                                                                            #
# The current version of the core CIF dictionary is obtainable from          #
# ftp://ftp.iucr.org/pub/cif_core.dic.                                       #
#                                                                            #
# Software is freely available for graphical display of the structure(s)     #
# in this CIF. For information consult the CIF software page                 #
# http://www.iucr.org/resources/cif/software.                                #
#                                                                            #
# This file may be used for bona fide research purposes within the           #
# scientific community so long as proper attribution is given to the journal # 
# article from which it was obtained.                                        #
#                                                                            #
##############################################################################
data_I
_audit_creation_method     SHELXL-97
_chemical_name_systematic
;
<i>N</i>-(1,5-Dimethyl-3-oxo-2-phenyl-2,3-dihydro-1<i>H</i>-pyrazol-4-
yl)formamide
;
_chemical_name_common     ?
_chemical_formula_moiety     'C12 H13 N3 O2'
_chemical_formula_sum     'C12 H13 N3 O2'
_chemical_formula_iupac     'C12 H13 N3 O2'
_chemical_formula_weight     231.25
_chemical_melting_point     ?
_symmetry_cell_setting     orthorhombic
_symmetry_space_group_name_H-M     'P 21 21 21'
_symmetry_space_group_name_Hall     'P 2ac 2ab'
loop_
    _symmetry_equiv_pos_as_xyz
    'x, y, z'
    '-x+1/2, -y, z+1/2'
    '-x, y+1/2, -z+1/2'
    'x+1/2, -y+1/2, -z'
_cell_length_a     8.4220(17)
_cell_length_b     9.2950(19)
_cell_length_c     14.501(3)
_cell_angle_alpha     90.00
_cell_angle_beta     90.00
_cell_angle_gamma     90.00
_cell_volume     1135.2(4)
_cell_formula_units_Z     4
_cell_measurement_reflns_used     25
_cell_measurement_theta_min     9
_cell_measurement_theta_max     13
_cell_measurement_temperature     293(2)
_exptl_crystal_description     block
_exptl_crystal_colour     colorless
_exptl_crystal_size_max     0.20
_exptl_crystal_size_mid     0.10
_exptl_crystal_size_min     0.10
_exptl_crystal_density_diffrn     1.353
_exptl_crystal_density_meas     ?
_exptl_crystal_density_method     'not measured'
_exptl_crystal_F_000     488
_exptl_absorpt_coefficient_mu     0.095
_exptl_absorpt_correction_type     psi-scan
_exptl_absorpt_process_details     '(North <i>et al.</i>, 1968)'
_exptl_absorpt_correction_T_min     0.9812
_exptl_absorpt_correction_T_max     0.9906
_exptl_special_details
;
;
_diffrn_ambient_temperature     293(2)
_diffrn_radiation_type     MoK\a
_diffrn_radiation_wavelength     0.71073
_diffrn_radiation_source     'fine-focus sealed tube'
_diffrn_radiation_monochromator     graphite
_diffrn_measurement_device_type     'Enraf--Nonius CAD-4'
_diffrn_measurement_method     \w/2\q
_diffrn_detector_area_resol_mean     ?
_diffrn_reflns_number     2320
_diffrn_reflns_av_R_equivalents     0.0880
_diffrn_reflns_av_sigmaI/netI     0.0863
_diffrn_reflns_theta_min     2.60
_diffrn_reflns_theta_max     25.27
_diffrn_reflns_theta_full     25.27
_diffrn_measured_fraction_theta_max     1.000
_diffrn_measured_fraction_theta_full     1.000
_diffrn_reflns_limit_h_min     0
_diffrn_reflns_limit_h_max     10
_diffrn_reflns_limit_k_min     0
_diffrn_reflns_limit_k_max     11
_diffrn_reflns_limit_l_min     -17
_diffrn_reflns_limit_l_max     17
_diffrn_standards_number     3
_diffrn_standards_interval_count     200
_diffrn_standards_interval_time     2
_diffrn_standards_decay_%     1
_refine_special_details
;
Refinement of <i>F</i>^2^ against ALL reflections. The weighted <i>R</i>-factor
<i>wR</i> and goodness of fit <i>S</i> are based on <i>F</i>^2^, conventional
<i>R</i>-factors <i>R</i> are based on <i>F</i>, with <i>F</i> set to zero for
negative <i>F</i>^2^. The threshold expression of <i>F</i>^2^ >
\s(<i>F</i>^2^) is used only for calculating <i>R</i>-factors(gt) <i>etc</i>.
and is not relevant to the choice of reflections for refinement.
<i>R</i>-factors based on <i>F</i>^2^ are statistically about twice as large
as those based on <i>F</i>, and <i>R</i>- factors based on ALL data will be
even larger.
;
_reflns_number_total     2048
_reflns_number_gt     1327
_reflns_threshold_expression     I>2\s(I)
_refine_ls_structure_factor_coef     Fsqd
_refine_ls_matrix_type     full
_refine_ls_R_factor_all     0.1026
_refine_ls_R_factor_gt     0.0635
_refine_ls_wR_factor_gt     0.1362
_refine_ls_wR_factor_ref     0.1578
_refine_ls_goodness_of_fit_ref     1.006
_refine_ls_restrained_S_all     1.006
_refine_ls_number_reflns     2048
_refine_ls_number_parameters     154
_refine_ls_number_restraints     0
_refine_ls_hydrogen_treatment     constr
_refine_ls_weighting_scheme     calc
_refine_ls_weighting_details
         'calc w=1/[\s^2^(Fo^2^)+(0.0500P)^2^+0.9500P] where P=(Fo^2^+2Fc^2^)/3'
_atom_sites_solution_hydrogens     geom
_atom_sites_solution_primary     direct
_atom_sites_solution_secondary     difmap
_refine_ls_shift/su_max     0.000
_refine_ls_shift/su_mean     0.000
_refine_diff_density_max     0.192
_refine_diff_density_min     -0.252
_refine_ls_extinction_method     none
_refine_ls_extinction_coef     ?
loop_
    _atom_type_symbol
    _atom_type_description
    _atom_type_scat_dispersion_real
    _atom_type_scat_dispersion_imag
    _atom_type_scat_source
    'C' 'C' 0.0033 0.0016
                         'International Tables Vol C Tables 4.2.6.8 and 6.1.1.4'
    'H' 'H' 0.0000 0.0000
                         'International Tables Vol C Tables 4.2.6.8 and 6.1.1.4'
    'N' 'N' 0.0061 0.0033
                         'International Tables Vol C Tables 4.2.6.8 and 6.1.1.4'
    'O' 'O' 0.0106 0.0060
                         'International Tables Vol C Tables 4.2.6.8 and 6.1.1.4'
_computing_data_collection     'CAD-4 Software (Enraf--Nonius, 1985)'
_computing_cell_refinement     'CAD-4 Software (Enraf--Nonius, 1985)'
_computing_data_reduction     'XCAD4 (Harms & Wocadlo, 1995)'
_computing_structure_solution     'SHELXS97 (Sheldrick, 2008)'
_computing_structure_refinement     'SHELXL97 (Sheldrick, 2008)'
_computing_molecular_graphics     'SHELXTL (Sheldrick, 2008)'
_computing_publication_material     'SHELXTL (Sheldrick, 2008)'
loop_
    _atom_site_type_symbol
    _atom_site_label
    _atom_site_fract_x
    _atom_site_fract_y
    _atom_site_fract_z
    _atom_site_U_iso_or_equiv
    _atom_site_adp_type
    _atom_site_calc_flag
    _atom_site_refinement_flags
    _atom_site_occupancy
    _atom_site_symmetry_multiplicity
    _atom_site_disorder_assembly
    _atom_site_disorder_group
    O O1 0.0661(4) 0.6540(3) 0.6577(2) 0.0585(9) Uani d . 1 1 . .
    N N1 -0.0044(4) 0.7935(4) 0.5315(2) 0.0464(9) Uani d . 1 1 . .
    C C1 -0.0412(6) 0.5576(5) 0.4655(3) 0.0578(12) Uani d . 1 1 . .
    H H1A -0.1048 0.5335 0.5157 0.069 Uiso calc R 1 1 . .
    O O2 0.2871(5) 0.8913(4) 0.8637(2) 0.0757(11) Uani d . 1 1 . .
    N N2 -0.0004(5) 0.9417(4) 0.5102(2) 0.0524(10) Uani d . 1 1 . .
    C C2 -0.0105(8) 0.4577(5) 0.3988(3) 0.0781(18) Uani d . 1 1 . .
    H H2A -0.0536 0.3659 0.4031 0.094 Uiso calc R 1 1 . .
    N N3 0.1224(5) 0.9449(4) 0.7471(2) 0.0562(10) Uani d . 1 1 . .
    H H3A 0.0730 1.0081 0.7796 0.067 Uiso calc R 1 1 . .
    C C3 0.0846(8) 0.4939(6) 0.3253(4) 0.0777(17) Uani d . 1 1 . .
    H H3B 0.1059 0.4252 0.2803 0.093 Uiso calc R 1 1 . .
    C C4 0.1490(6) 0.6293(6) 0.3167(3) 0.0641(14) Uani d . 1 1 . .
    H H4A 0.2137 0.6524 0.2669 0.077 Uiso calc R 1 1 . .
    C C5 0.1153(6) 0.7298(5) 0.3838(3) 0.0593(13) Uani d . 1 1 . .
    H H5A 0.1556 0.8226 0.3787 0.071 Uiso calc R 1 1 . .
    C C6 0.0215(5) 0.6931(5) 0.4588(3) 0.0485(11) Uani d . 1 1 . .
    C C7 0.0387(5) 1.0119(4) 0.5892(3) 0.0478(11) Uani d . 1 1 . .
    C C8 0.0694(5) 0.9167(4) 0.6560(3) 0.0425(10) Uani d . 1 1 . .
    C C9 0.0471(5) 0.7744(5) 0.6213(3) 0.0480(11) Uani d . 1 1 . .
    C C10 -0.1189(6) 0.9958(5) 0.4451(3) 0.0610(13) Uani d . 1 1 . .
    H H10A -0.1081 1.0982 0.4393 0.091 Uiso calc R 1 1 . .
    H H10B -0.2234 0.9731 0.4673 0.091 Uiso calc R 1 1 . .
    H H10C -0.1030 0.9515 0.3860 0.091 Uiso calc R 1 1 . .
    C C11 0.0424(7) 1.1725(5) 0.5918(3) 0.0712(16) Uani d . 1 1 . .
    H H11A 0.0750 1.2039 0.6519 0.107 Uiso calc R 1 1 . .
    H H11B -0.0615 1.2095 0.5785 0.107 Uiso calc R 1 1 . .
    H H11C 0.1163 1.2073 0.5465 0.107 Uiso calc R 1 1 . .
    C C12 0.2435(6) 0.8781(5) 0.7834(3) 0.0592(12) Uani d . 1 1 . .
    H H12A 0.3008 0.8160 0.7457 0.071 Uiso calc R 1 1 . .
loop_
    _atom_site_aniso_label
    _atom_site_aniso_U_11
    _atom_site_aniso_U_22
    _atom_site_aniso_U_33
    _atom_site_aniso_U_12
    _atom_site_aniso_U_13
    _atom_site_aniso_U_23
    O1 0.073(2) 0.0519(19) 0.0506(18) -0.0047(16) -0.0022(16) 0.0143(15)
    N1 0.056(2) 0.045(2) 0.0383(18) -0.0037(18) 0.0060(16) 0.0059(16)
    C1 0.069(3) 0.053(3) 0.051(3) -0.012(3) -0.004(2) 0.006(2)
    O2 0.087(3) 0.080(2) 0.060(2) -0.009(2) -0.0133(19) -0.0047(19)
    N2 0.071(3) 0.0441(19) 0.0423(19) 0.011(2) -0.0070(18) 0.0030(17)
    C2 0.127(5) 0.051(3) 0.057(3) -0.010(3) -0.021(3) 0.000(3)
    N3 0.069(3) 0.054(2) 0.046(2) 0.010(2) 0.0007(19) -0.0117(19)
    C3 0.119(5) 0.063(3) 0.052(3) 0.024(4) -0.016(3) -0.014(3)
    C4 0.060(3) 0.087(4) 0.045(3) 0.006(3) 0.007(2) -0.005(3)
    C5 0.067(3) 0.064(3) 0.047(3) -0.008(3) 0.010(2) -0.001(2)
    C6 0.050(3) 0.053(3) 0.042(2) 0.000(2) -0.004(2) -0.003(2)
    C7 0.050(3) 0.046(2) 0.047(3) 0.003(2) -0.005(2) -0.001(2)
    C8 0.039(2) 0.046(2) 0.042(2) -0.0001(19) 0.0031(18) -0.005(2)
    C9 0.044(3) 0.061(3) 0.039(2) -0.001(2) 0.0013(19) 0.004(2)
    C10 0.071(3) 0.062(3) 0.050(3) 0.006(3) 0.001(2) 0.010(2)
    C11 0.101(5) 0.048(3) 0.065(3) 0.000(3) -0.009(3) -0.007(2)
    C12 0.059(3) 0.057(3) 0.062(3) -0.004(3) -0.002(3) -0.003(3)
_geom_special_details
;
All e.s.d.'s (except the e.s.d. in the dihedral angle between two l.s. planes)
are estimated using the full covariance matrix. The cell e.s.d.'s are taken
into account individually in the estimation of e.s.d.'s in distances, angles
and torsion angles; correlations between e.s.d.'s in cell parameters are only
used when they are defined by crystal symmetry. An approximate (isotropic)
treatment of cell e.s.d.'s is used for estimating e.s.d.'s involving l.s.
planes.
;
loop_
    _geom_bond_atom_site_label_1
    _geom_bond_atom_site_label_2
    _geom_bond_site_symmetry_2
    _geom_bond_distance
    _geom_bond_publ_flag
    O1 C9 . 1.248(5) ?
    N1 C9 . 1.384(5) ?
    N1 N2 . 1.412(5) ?
    N1 C6 . 1.424(5) ?
    C1 C2 . 1.365(6) ?
    C1 C6 . 1.369(6) ?
    C1 H1A . 0.9300 ?
    O2 C12 . 1.228(5) ?
    N2 C7 . 1.359(5) ?
    N2 C10 . 1.463(5) ?
    C2 C3 . 1.375(8) ?
    C2 H2A . 0.9300 ?
    N3 C12 . 1.305(6) ?
    N3 C8 . 1.419(5) ?
    N3 H3A . 0.8600 ?
    C3 C4 . 1.376(7) ?
    C3 H3B . 0.9300 ?
    C4 C5 . 1.379(6) ?
    C4 H4A . 0.9300 ?
    C5 C6 . 1.387(6) ?
    C5 H5A . 0.9300 ?
    C7 C8 . 1.338(5) ?
    C7 C11 . 1.493(6) ?
    C8 C9 . 1.427(6) ?
    C10 H10A . 0.9600 ?
    C10 H10B . 0.9600 ?
    C10 H10C . 0.9600 ?
    C11 H11A . 0.9600 ?
    C11 H11B . 0.9600 ?
    C11 H11C . 0.9600 ?
    C12 H12A . 0.9300 ?
loop_
    _geom_angle_atom_site_label_1
    _geom_angle_atom_site_label_2
    _geom_angle_atom_site_label_3
    _geom_angle_site_symmetry_1
    _geom_angle_site_symmetry_3
    _geom_angle
    _geom_angle_publ_flag
    C9 N1 N2 . . 108.9(3) ?
    C9 N1 C6 . . 124.3(3) ?
    N2 N1 C6 . . 118.3(3) ?
    C2 C1 C6 . . 120.1(5) ?
    C2 C1 H1A . . 119.9 ?
    C6 C1 H1A . . 119.9 ?
    C7 N2 N1 . . 106.9(3) ?
    C7 N2 C10 . . 123.0(4) ?
    N1 N2 C10 . . 117.4(4) ?
    C1 C2 C3 . . 119.6(5) ?
    C1 C2 H2A . . 120.2 ?
    C3 C2 H2A . . 120.2 ?
    C12 N3 C8 . . 122.2(4) ?
    C12 N3 H3A . . 118.9 ?
    C8 N3 H3A . . 118.9 ?
    C2 C3 C4 . . 121.6(5) ?
    C2 C3 H3B . . 119.2 ?
    C4 C3 H3B . . 119.2 ?
    C3 C4 C5 . . 118.3(5) ?
    C3 C4 H4A . . 120.8 ?
    C5 C4 H4A . . 120.8 ?
    C4 C5 C6 . . 120.3(5) ?
    C4 C5 H5A . . 119.8 ?
    C6 C5 H5A . . 119.8 ?
    C1 C6 C5 . . 120.1(4) ?
    C1 C6 N1 . . 119.4(4) ?
    C5 C6 N1 . . 120.4(4) ?
    C8 C7 N2 . . 109.8(4) ?
    C8 C7 C11 . . 129.7(4) ?
    N2 C7 C11 . . 120.4(4) ?
    C7 C8 N3 . . 127.8(4) ?
    C7 C8 C9 . . 109.4(4) ?
    N3 C8 C9 . . 122.7(4) ?
    O1 C9 N1 . . 123.6(4) ?
    O1 C9 C8 . . 131.7(4) ?
    N1 C9 C8 . . 104.7(4) ?
    N2 C10 H10A . . 109.5 ?
    N2 C10 H10B . . 109.5 ?
    H10A C10 H10B . . 109.5 ?
    N2 C10 H10C . . 109.5 ?
    H10A C10 H10C . . 109.5 ?
    H10B C10 H10C . . 109.5 ?
    C7 C11 H11A . . 109.5 ?
    C7 C11 H11B . . 109.5 ?
    H11A C11 H11B . . 109.5 ?
    C7 C11 H11C . . 109.5 ?
    H11A C11 H11C . . 109.5 ?
    H11B C11 H11C . . 109.5 ?
    O2 C12 N3 . . 124.7(5) ?
    O2 C12 H12A . . 117.7 ?
    N3 C12 H12A . . 117.7 ?
loop_
    _geom_torsion_atom_site_label_1
    _geom_torsion_atom_site_label_2
    _geom_torsion_atom_site_label_3
    _geom_torsion_atom_site_label_4
    _geom_torsion_site_symmetry_1
    _geom_torsion_site_symmetry_2
    _geom_torsion_site_symmetry_3
    _geom_torsion_site_symmetry_4
    _geom_torsion
    _geom_torsion_publ_flag
    C9 N1 N2 C7 . . . . -5.6(5) ?
    C6 N1 N2 C7 . . . . -155.0(4) ?
    C9 N1 N2 C10 . . . . -148.5(4) ?
    C6 N1 N2 C10 . . . . 62.1(5) ?
    C6 C1 C2 C3 . . . . 0.5(8) ?
    C1 C2 C3 C4 . . . . -0.5(9) ?
    C2 C3 C4 C5 . . . . -0.4(8) ?
    C3 C4 C5 C6 . . . . 1.4(7) ?
    C2 C1 C6 C5 . . . . 0.5(7) ?
    C2 C1 C6 N1 . . . . -176.6(4) ?
    C4 C5 C6 C1 . . . . -1.5(7) ?
    C4 C5 C6 N1 . . . . 175.6(4) ?
    C9 N1 C6 C1 . . . . 61.7(6) ?
    N2 N1 C6 C1 . . . . -154.0(4) ?
    C9 N1 C6 C5 . . . . -115.4(5) ?
    N2 N1 C6 C5 . . . . 28.9(6) ?
    N1 N2 C7 C8 . . . . 4.1(5) ?
    C10 N2 C7 C8 . . . . 144.5(4) ?
    N1 N2 C7 C11 . . . . -175.9(4) ?
    C10 N2 C7 C11 . . . . -35.6(7) ?
    N2 C7 C8 N3 . . . . 176.4(4) ?
    C11 C7 C8 N3 . . . . -3.6(8) ?
    N2 C7 C8 C9 . . . . -1.2(5) ?
    C11 C7 C8 C9 . . . . 178.8(5) ?
    C12 N3 C8 C7 . . . . -130.2(5) ?
    C12 N3 C8 C9 . . . . 47.1(6) ?
    N2 N1 C9 O1 . . . . -175.3(4) ?
    C6 N1 C9 O1 . . . . -28.2(6) ?
    N2 N1 C9 C8 . . . . 4.8(4) ?
    C6 N1 C9 C8 . . . . 151.9(4) ?
    C7 C8 C9 O1 . . . . 177.7(5) ?
    N3 C8 C9 O1 . . . . 0.0(7) ?
    C7 C8 C9 N1 . . . . -2.3(5) ?
    N3 C8 C9 N1 . . . . 180.0(4) ?
    C8 N3 C12 O2 . . . . -174.8(4) ?
loop_
    _geom_hbond_atom_site_label_D
    _geom_hbond_atom_site_label_H
    _geom_hbond_atom_site_label_A
    _geom_hbond_site_symmetry_A
    _geom_hbond_distance_DH
    _geom_hbond_distance_HA
    _geom_hbond_distance_DA
    _geom_hbond_angle_DHA
    _geom_hbond_publ_flag
    N3 H3A O1 3_556 0.86 2.01 2.864(5) 172 yes
    C10 H10B Cg1 3_466 0.96 2.85 3.733(5) 153 yes
    C12 H12A Cg1 3_566 0.93 3.03 3.647(5) 125 yes
data_global
_journal_date_recd_electronic     2011-03-16
_journal_date_accepted     2011-04-25
_journal_name_full     'Acta Crystallographica, Section E'
_journal_year     2011
_journal_volume     67
_journal_issue      6
_journal_page_first     o1310
_journal_page_last     o1310
_journal_paper_category     QO
_journal_coeditor_code     BQ2288
_publ_contact_author_name     'Professor Fang-Shi Li'
_publ_contact_author_address
;
'Fang-Shi Li'
Department of Applied Chemistry
College of Science
Nanjing University of Technology
No.5 Xinmofan Road
Nanjing 210009
People's Republic of China
;
_publ_contact_author_email     'fangshi.li@njut.edu.cn'
_publ_contact_author_fax     '86-25-83587450'
_publ_contact_author_phone     '86-25-83587450'
_publ_section_title
;\
<i>N</i>-(1,5-Dimethyl-3-oxo-2-phenyl-2,3-dihydro-1<i>H</i>-pyrazol-4-yl)\
formamide
;
loop_
    _publ_author_name
    _publ_author_address
    'Hao-Wei Wang'
;
Department of Applied Chemistry
College of Science
Nanjing University of Technology
No. 5 Xinmofan Road
Nanjing 210009
People's Republic of China
;
    'Ming-Ming Yang'
;
Department of Applied Chemistry
College of Science
Nanjing University of Technology
No. 5 Xinmofan Road
Nanjing 210009
People's Republic of China
;
    'Qi-Sheng Lu'
;
Department of  Applied Chemistry
College of Science
Nanjing University of Technology
No. 5 Xinmofan Road
Nanjing 210009
People's Republic of China
;
    'Fang-Shi Li'
;
Department of Applied Chemistry
College of Science
Nanjing University of Technology
No. 5 Xinmofan Road
Nanjing 210009
People's Republic of China
;
