# Supplementary material for: N-(1,5-Dimethyl-3-oxo-2-phenyl-2,3-dihydro-1H-pyrazol-4-yl)formamide
Source: Acta Crystallogr Sect E Struct Rep Online. 2011 May 7;67(Pt 6):o1310. doi: 10.1107/S1600536811015558 (PMC3120348; doi:10.1107/S1600536811015558)
Supplement: Supplementary file 2 [file e-67-o1310-Isup2.hkl]

# 
# h,k,l, Fc-squared, Fo-squared, sigma(Fo-squared) and status flag 
# 
data_I
_shelx_title ' X in P2(1)2(1)2(1)' 
_shelx_refln_list_code          4 
_shelx_F_calc_maximum      137.63 
_exptl_crystal_F_000       488.00 
_reflns_d_resolution_high  0.8324 
 
loop_ 
 _symmetry_equiv_pos_as_xyz 
 'x, y, z' 
 '-x+1/2, -y, z+1/2' 
 '-x, y+1/2, -z+1/2' 
 'x+1/2, -y+1/2, -z' 
 
_cell_length_a     8.4220 
_cell_length_b     9.2950 
_cell_length_c    14.5010 
_cell_angle_alpha  90.000 
_cell_angle_beta   90.000 
_cell_angle_gamma  90.000 
 
_shelx_F_squared_multiplier     1.000 
 
loop_ 
 _refln_index_h 
 _refln_index_k 
 _refln_index_l 
 _refln_F_squared_calc 
 _refln_F_squared_meas 
 _refln_F_squared_sigma 
 _refln_observed_status 
   2   0   0    18942.36    18308.41    205.90 o 
   4   0   0      653.26      663.76     13.09 o 
   6   0   0       10.10       11.67      4.43 o 
   8   0   0       20.39       11.67      2.84 o 
  10   0   0        9.29        7.10      4.06 o 
   1   1   0      713.72      725.00      8.10 o 
   2   1   0     2608.60     2422.92     18.92 o 
   3   1   0       66.18       63.49      4.25 o 
   4   1   0      560.56      585.62     12.76 o 
   5   1   0      582.71      578.69     14.46 o 
   6   1   0        5.21       20.50      4.83 o 
   7   1   0       30.64       22.81      4.71 o 
   8   1   0        6.67        1.50      5.22 o 
   9   1   0        2.63        4.42      5.29 o 
  10   1   0        0.15        6.69      4.31 o 
   0   2   0     2231.26     2119.49     16.55 o 
   1   2   0      220.03      240.58      6.48 o 
   2   2   0       22.58       18.74      3.11 o 
   3   2   0      381.77      382.19      9.60 o 
   4   2   0      100.48      102.56      6.48 o 
   5   2   0        5.53        1.65      3.23 o 
   6   2   0       21.95       32.29      4.81 o 
   7   2   0       19.95        3.69      4.43 o 
   8   2   0        0.48        2.59      5.18 o 
   9   2   0        7.62       19.61      5.29 o 
   1   3   0       87.20       76.53      4.60 o 
   2   3   0        1.35        7.79      3.18 o 
   3   3   0      595.54      588.09     12.06 o 
   4   3   0        1.83        0.55      2.69 o 
   5   3   0       10.10       12.27      3.80 o 
   6   3   0      117.22      136.72      8.62 o 
   7   3   0       81.18       74.67      7.84 o 
   8   3   0        8.60       13.92      5.28 o 
   9   3   0       12.18        6.23      5.33 o 
   0   4   0      157.20      146.35      6.97 o 
   1   4   0     2355.34     2315.41     24.58 o 
   2   4   0     1845.41     1948.25     23.61 o 
   3   4   0       27.05       29.47      4.91 o 
   4   4   0       35.29       41.73      4.35 o 
   5   4   0       41.31       37.14      4.84 o 
   6   4   0       37.52       33.56      4.72 o 
   7   4   0        1.41       11.78      4.49 o 
   8   4   0       11.11       16.77      5.17 o 
   9   4   0        1.51       10.09      5.48 o 
   1   5   0      533.71      525.59     13.31 o 
   2   5   0        3.54        8.14      3.65 o 
   3   5   0        0.51        0.00      3.84 o 
   4   5   0        6.95        6.11      4.39 o 
   5   5   0       12.26        2.61      4.18 o 
   6   5   0       22.13       16.26      4.76 o 
   7   5   0       54.13       41.96      6.32 o 
   8   5   0        5.44        6.22      5.26 o 
   9   5   0        2.32        3.22      5.26 o 
   0   6   0       48.86       42.95      5.25 o 
   1   6   0      454.46      436.17     13.04 o 
   2   6   0       80.07       70.94      6.85 o 
   3   6   0        2.58        1.52      4.90 o 
   4   6   0        0.35        0.38      4.45 o 
   5   6   0       30.21       41.67      6.70 o 
   6   6   0        2.82        9.72      4.94 o 
   7   6   0       13.11       14.89      5.42 o 
   8   6   0        0.01        6.03      3.22 o 
   1   7   0       79.03       76.97      6.25 o 
   2   7   0       15.83       18.55      5.30 o 
   3   7   0      241.94      249.16     11.56 o 
   4   7   0       50.92       65.80      7.53 o 
   5   7   0        0.53        4.17      5.94 o 
   6   7   0        2.60        5.53      4.93 o 
   7   7   0        1.53        5.27      5.88 o 
   0   8   0       24.34       23.02      5.64 o 
   1   8   0       97.64       94.20      7.94 o 
   2   8   0      280.18      262.98     12.32 o 
   3   8   0       81.61       70.26      8.36 o 
   4   8   0       59.67       48.33      5.70 o 
   5   8   0        0.08        5.82      5.82 o 
   6   8   0       35.71       35.97      6.70 o 
   7   8   0       12.50       14.56      5.28 o 
   1   9   0        2.07        5.19      5.19 o 
   2   9   0        0.94        8.34      4.39 o 
   3   9   0       52.41       44.87      4.81 o 
   4   9   0        2.79        1.46      5.79 o 
   5   9   0       29.91        9.60      4.87 o 
   0  10   0        0.00        4.56      4.13 o 
   1  10   0        2.69        4.13      4.71 o 
   2  10   0        2.86        0.48      4.11 o 
   3  10   0       18.51        4.65      4.89 o 
   4  10   0        1.13        3.68      5.01 o 
   1  11   0        0.47        4.32      4.32 o 
   1   0   1      748.72      865.02      8.33 o 
   2   0   1     1961.38     2075.78     17.50 o 
   3   0   1     1519.82     1293.29    807.13 o 
   4   0   1      339.88      358.41      7.15 o 
   5   0   1      109.59       87.24     56.37 o 
   6   0   1      214.62      204.27      6.87 o 
   7   0   1       66.76       48.71      4.65 o 
   8   0   1        8.90        0.27      3.84 o 
   9   0   1       19.08       20.65      4.24 o 
  10   0   1        0.01        3.99      4.68 o 
 -10   1   1        0.69        6.61      3.98 o 
  -9   1   1        6.65       16.84      4.64 o 
  -8   1   1        9.18       17.54      5.10 o 
  -7   1   1        0.78        1.14      4.11 o 
  -6   1   1      123.49      137.29      7.66 o 
  -5   1   1      442.86      403.62     11.30 o 
  -4   1   1      315.60      283.21      2.14 o 
  -3   1   1        2.69        6.50      2.15 o 
  -2   1   1     6483.31     6419.89     30.31 o 
  -1   1   1     1055.95     1104.10     10.79 o 
   0   1   1     5491.89     5340.90     77.68 o 
   1   1   1     1055.14     1095.84     10.57 o 
   2   1   1     6478.21     6078.12    125.49 o 
   3   1   1        2.69        4.48      2.57 o 
   4   1   1      315.45      282.75     10.58 o 
   5   1   1      443.36      449.83     12.69 o 
   6   1   1      123.30       84.40      3.67 o 
   7   1   1        0.78        0.00      5.10 o 
   8   1   1        9.20        8.76      6.40 o 
   9   1   1        6.64        3.33      5.43 o 
  10   1   1        0.69        3.91      5.08 o 
  -9   2   1        8.00        0.54      5.75 o 
  -8   2   1       19.27       23.42      5.64 o 
  -7   2   1       11.62        3.33      4.05 o 
  -6   2   1        2.77        5.38      4.06 o 
  -5   2   1       40.29       29.03      3.01 o 
  -4   2   1      129.05      115.32      5.98 o 
  -3   2   1      319.60      290.77      8.17 o 
  -2   2   1     3086.01     2895.39     22.46 o 
  -1   2   1     1228.36     1240.58     13.95 o 
   0   2   1     3144.42     3009.35     56.86 o 
   1   2   1     1228.95     1179.18     13.04 o 
   2   2   1     3087.98     3032.72     23.13 o 
   3   2   1      319.68      308.82      8.30 o 
   4   2   1      128.99      119.47      6.40 o 
   5   2   1       40.33       48.55      5.44 o 
   6   2   1        2.78        4.40      4.26 o 
   7   2   1       11.63        0.92      5.75 o 
   8   2   1       19.25       30.40      6.87 o 
   9   2   1        8.02        8.39      6.25 o 
  -9   3   1        1.86        1.61      4.86 o 
  -8   3   1       16.24       19.18      5.96 o 
  -7   3   1       55.59       68.98      6.75 o 
  -6   3   1        3.69        6.26      3.41 o 
  -5   3   1       82.80       63.66      5.65 o 
  -4   3   1      158.18      153.62      7.21 o 
  -3   3   1       95.64      104.85      5.73 o 
  -2   3   1      562.12      554.81     11.41 o 
  -1   3   1     1514.99     1586.43     18.02 o 
   0   3   1      209.94      243.80      5.21 o 
   1   3   1     1515.66     1293.24      3.29 o 
   2   3   1      561.71      556.94     11.17 o 
   3   3   1       95.65      100.87      5.77 o 
   4   3   1      158.15      158.46      7.19 o 
   5   3   1       82.71       85.46      3.37 o 
   6   3   1        3.66        4.41      4.03 o 
   7   3   1       55.65       70.26      7.26 o 
   8   3   1       16.26       12.15      6.05 o 
   9   3   1        1.87        9.49      4.91 o 
  -9   4   1        3.62        4.91      4.91 o 
  -8   4   1       10.21       10.57      4.71 o 
  -7   4   1       30.02       32.27      5.56 o 
  -6   4   1       57.94       59.87      6.38 o 
  -5   4   1      217.93      229.22     10.32 o 
  -4   4   1      129.94      133.52      7.61 o 
  -3   4   1      525.13      549.18     13.08 o 
  -2   4   1       54.96       36.33      4.76 o 
  -1   4   1      134.39      160.18      7.06 o 
   0   4   1      443.51      476.01     15.02 o 
   1   4   1      134.57      158.00      7.28 o 
   2   4   1       54.96       54.66      4.89 o 
   3   4   1      525.48      570.12     13.07 o 
   4   4   1      129.88      139.52      7.89 o 
   5   4   1      217.77      226.14      9.58 o 
   6   4   1       57.79       53.32      6.04 o 
   7   4   1       30.02       24.47      5.11 o 
   8   4   1       10.21       14.39      5.31 o 
   9   4   1        3.61        9.22      5.12 o 
  -9   5   1        1.47        2.76      5.11 o 
  -8   5   1        3.62        3.27      4.85 o 
  -7   5   1       11.79        3.07      5.47 o 
  -6   5   1       13.65       13.82      5.27 o 
  -5   5   1       31.50       32.88      5.34 o 
  -4   5   1       46.12       36.53      5.12 o 
  -3   5   1      114.53      113.10      7.15 o 
  -2   5   1      165.62      175.72      8.36 o 
  -1   5   1      122.98      113.32      6.96 o 
   0   5   1      474.49      427.68      8.47 o 
   1   5   1      123.12      120.66      7.12 o 
   2   5   1      165.70      183.46      8.57 o 
   3   5   1      114.79      125.14      7.40 o 
   4   5   1       45.94       38.91      5.82 o 
   5   5   1       31.53       28.22      4.51 o 
   6   5   1       13.59       20.96      5.10 o 
   7   5   1       11.84       13.81      4.39 o 
   8   5   1        3.59        2.36      4.27 o 
   9   5   1        1.48        3.51      4.68 o 
  -8   6   1       14.10       15.46      5.51 o 
  -7   6   1        0.24        5.29      5.40 o 
  -6   6   1       45.23       72.04      7.38 o 
  -5   6   1       21.36       18.57      4.58 o 
  -4   6   1      111.46      114.67      7.51 o 
  -3   6   1       22.43       27.77      4.55 o 
  -2   6   1      145.95      138.62      8.31 o 
  -1   6   1       27.13       33.22      4.83 o 
   0   6   1        7.81        7.01      2.58 o 
   1   6   1       27.04       38.92      5.44 o 
   2   6   1      145.88      140.30      8.77 o 
   3   6   1       22.43       24.12      5.01 o 
   4   6   1      111.48       98.72      8.52 o 
   5   6   1       21.37       20.38      6.03 o 
   6   6   1       45.20       48.96      8.22 o 
   7   6   1        0.24        0.45      5.51 o 
   8   6   1       14.12        8.52      4.51 o 
  -7   7   1        2.34        9.69      5.60 o 
  -6   7   1       10.85        0.51      5.75 o 
  -5   7   1       61.73       59.01      7.48 o 
  -4   7   1       59.23       44.95      4.02 o 
  -3   7   1       75.04       72.37      7.75 o 
  -2   7   1       39.23       35.31      5.74 o 
  -1   7   1       37.54       37.69      6.06 o 
   0   7   1       15.76       10.06      3.35 o 
   1   7   1       37.60       47.99      6.07 o 
   2   7   1       39.31       44.56      5.99 o 
   3   7   1       75.04       83.33      7.55 o 
   4   7   1       59.23       51.38      7.43 o 
   5   7   1       61.80       60.02      7.32 o 
   6   7   1       10.84        9.40      6.02 o 
   7   7   1        2.34       11.38      5.18 o 
  -7   8   1        3.55        4.72      5.19 o 
  -6   8   1       17.38       10.18      5.78 o 
  -5   8   1       35.69       30.81      5.40 o 
  -4   8   1       11.81        0.43      5.48 o 
  -3   8   1       73.11       68.34      5.27 o 
  -2   8   1       86.09       72.83      5.03 o 
  -1   8   1       34.45       36.82      6.16 o 
   0   8   1      288.03      272.55      8.77 o 
   1   8   1       34.42       29.85      6.04 o 
   2   8   1       86.14       80.53      8.71 o 
   3   8   1       73.07       64.04      5.39 o 
   4   8   1       11.79        0.94      5.25 o 
   5   8   1       35.66       33.01      7.16 o 
   6   8   1       17.39       19.80      6.43 o 
   7   8   1        3.55       16.10      5.27 o 
  -5   9   1        2.27        1.41      5.18 o 
  -4   9   1       52.89       53.97      7.70 o 
  -3   9   1        9.88        4.68      4.68 o 
  -2   9   1       64.13       51.72      7.52 o 
  -1   9   1       25.66       29.57      6.83 o 
   0   9   1       43.57       27.79      4.48 o 
   1   9   1       25.64       29.85      6.45 o 
   2   9   1       64.17       51.58      4.99 o 
   3   9   1        9.86        8.51      4.89 o 
   4   9   1       52.83       47.32      5.18 o 
   5   9   1        2.27        9.41      4.82 o 
  -4  10   1        2.33        3.59      3.17 o 
  -3  10   1        7.48        0.89      5.54 o 
  -2  10   1        7.81        8.29      4.92 o 
  -1  10   1        7.20        7.42      4.62 o 
   0  10   1        4.62        9.27      4.85 o 
   1  10   1        7.16        5.58      4.94 o 
   2  10   1        7.79        0.48      4.13 o 
   3  10   1        7.50        4.64      4.87 o 
   4  10   1        2.35        5.06      5.15 o 
  -1  11   1        8.57        8.36      4.74 o 
   0  11   1        5.35       10.18      2.95 o 
   1  11   1        8.58       16.40      4.60 o 
   0   0   2     1376.35     1363.77      7.26 o 
   1   0   2      489.22      528.63     11.74 o 
   2   0   2     8569.58     8420.26    108.53 o 
   3   0   2     3829.69     3974.83     41.58 o 
   4   0   2     1600.82     1451.90    911.36 o 
   5   0   2      883.62      679.25    444.28 o 
   6   0   2      423.96      481.70     12.10 o 
   7   0   2      128.66      164.89      7.47 o 
   8   0   2       16.52       14.01      4.29 o 
   9   0   2        0.61        1.95      3.59 o 
  10   0   2       10.17        0.83      7.99 o 
 -10   1   2        5.47        6.42      5.07 o 
  -9   1   2        9.51       18.31      5.85 o 
  -8   1   2        7.46        1.46      5.01 o 
  -7   1   2      181.04      186.17      9.76 o 
  -6   1   2       30.64       23.40      4.78 o 
  -5   1   2       91.82      112.22      7.00 o 
  -4   1   2       94.29       71.61      2.38 o 
  -3   1   2      464.46      501.91     10.51 o 
  -2   1   2     5531.55     5557.62    124.99 o 
  -1   1   2      640.93      607.84      8.71 o 
   0   1   2     2882.67     2739.93     46.85 o 
   1   1   2      639.68      601.27      8.66 o 
   2   1   2     5530.48     5423.77    122.79 o 
   3   1   2      464.45      521.72     10.79 o 
   4   1   2       94.05      122.49      6.63 o 
   5   1   2       91.81       70.06      3.82 o 
   6   1   2       30.61       27.80      3.75 o 
   7   1   2      180.90      214.50     11.62 o 
   8   1   2        7.46        1.58      6.01 o 
   9   1   2        9.50        6.68      6.68 o 
  10   1   2        5.47        4.47      5.67 o 
  -9   2   2        4.23        0.56      5.53 o 
  -8   2   2        5.65        7.08      4.68 o 
  -7   2   2       24.55       32.43      5.48 o 
  -6   2   2        0.52        5.71      3.55 o 
  -5   2   2      144.72      111.37      3.22 o 
  -4   2   2      335.66      363.29     10.65 o 
  -3   2   2       84.39       60.43      2.36 o 
  -2   2   2      130.83      130.26      5.66 o 
  -1   2   2       81.09       72.40      4.27 o 
   0   2   2       49.15       50.28      2.85 o 
   1   2   2       80.79       65.74      4.23 o 
   2   2   2      130.96      118.84      5.74 o 
   3   2   2       84.15      107.58      5.36 o 
   4   2   2      335.87      359.13     10.30 o 
   5   2   2      144.67      145.53      8.07 o 
   6   2   2        0.52        2.78      3.76 o 
   7   2   2       24.55       30.57      5.71 o 
   8   2   2        5.64        2.11      5.65 o 
   9   2   2        4.23        2.79      6.36 o 
  -9   3   2        9.91       11.29      5.58 o 
  -8   3   2       18.98       21.73      5.64 o 
  -7   3   2       45.39       37.95      6.90 o 
  -6   3   2       44.34       43.74      6.22 o 
  -5   3   2      198.08      190.94      9.13 o 
  -4   3   2      146.22      190.05      8.02 o 
  -3   3   2      112.16      135.67      6.42 o 
  -2   3   2      713.39      703.10     13.17 o 
  -1   3   2      515.64      565.85     11.28 o 
   0   3   2      153.75      131.81      4.16 o 
   1   3   2      515.76      488.01      3.30 o 
   2   3   2      713.68      661.41     12.34 o 
   3   3   2      112.21      126.64      6.34 o 
   4   3   2      146.15      175.07      7.61 o 
   5   3   2      198.29      168.45      3.29 o 
   6   3   2       44.25       33.74      5.53 o 
   7   3   2       45.32       53.62      7.09 o 
   8   3   2       18.95       18.95      6.28 o 
   9   3   2        9.91        5.97      6.08 o 
  -9   4   2       20.49       13.22      5.93 o 
  -8   4   2       20.83       22.11      5.71 o 
  -7   4   2       32.21       40.93      6.71 o 
  -6   4   2        3.14        4.94      3.90 o 
  -5   4   2       79.43       64.66      3.63 o 
  -4   4   2       72.74       60.29      5.68 o 
  -3   4   2      443.26      490.01     12.66 o 
  -2   4   2       83.26       95.57      6.06 o 
  -1   4   2      345.76      322.94      9.96 o 
   0   4   2     1682.15     1706.02     24.83 o 
   1   4   2      345.75      340.26      9.86 o 
   2   4   2       83.38       87.44      5.97 o 
   3   4   2      442.88      470.74     12.39 o 
   4   4   2       72.67       66.79      6.32 o 
   5   4   2       79.36       86.63      6.51 o 
   6   4   2        3.13        4.08      3.81 o 
   7   4   2       32.21       26.83      6.20 o 
   8   4   2       20.85       23.74      5.58 o 
   9   4   2       20.50        2.04      6.52 o 
  -8   5   2        2.37        1.68      5.46 o 
  -7   5   2        6.53        8.51      5.16 o 
  -6   5   2        5.13        2.37      4.69 o 
  -5   5   2       78.04       91.66      7.63 o 
  -4   5   2      222.78      217.35     10.69 o 
  -3   5   2       70.52       87.85      7.08 o 
  -2   5   2      111.81      132.71      7.53 o 
  -1   5   2       36.43       44.69      5.27 o 
   0   5   2     1130.94     1162.67     13.84 o 
   1   5   2       36.27       41.13      4.95 o 
   2   5   2      111.65      126.39      7.28 o 
   3   5   2       70.50       72.54      6.12 o 
   4   5   2      222.99      244.10     10.47 o 
   5   5   2       78.06       84.73      7.71 o 
   6   5   2        5.15        9.24      4.82 o 
   7   5   2        6.50        4.10      5.06 o 
   8   5   2        2.37        7.41      4.10 o 
  -8   6   2        1.19        1.74      4.95 o 
  -7   6   2        2.46       13.29      6.05 o 
  -6   6   2        2.60        5.34      5.34 o 
  -5   6   2       55.15       43.98      4.82 o 
  -4   6   2       56.94       60.35      5.78 o 
  -3   6   2       95.87      121.82      8.03 o 
  -2   6   2        8.26        3.68      4.08 o 
  -1   6   2       67.68       60.60      6.13 o 
   0   6   2        8.38        6.44      2.90 o 
   1   6   2       67.51       57.57      6.68 o 
   2   6   2        8.23        1.44      4.07 o 
   3   6   2       95.94      121.73      8.41 o 
   4   6   2       56.96       48.90      6.48 o 
   5   6   2       55.28       70.19      7.82 o 
   6   6   2        2.60        3.98      6.02 o 
   7   6   2        2.47        9.93      5.37 o 
   8   6   2        1.18        0.40      4.44 o 
  -7   7   2        9.44       16.18      6.36 o 
  -6   7   2        9.89       10.66      5.71 o 
  -5   7   2        7.12        5.41      5.46 o 
  -4   7   2        2.19        4.04      4.21 o 
  -3   7   2       58.57       59.03      6.33 o 
  -2   7   2       99.98      119.52      8.29 o 
  -1   7   2       16.32        9.97      4.72 o 
   0   7   2      295.21      295.68     13.49 o 
   1   7   2       16.38       17.53      4.38 o 
   2   7   2       99.99      110.20      8.32 o 
   3   7   2       58.71       61.16      7.11 o 
   4   7   2        2.19        0.87      5.87 o 
   5   7   2        7.12       15.17      5.93 o 
   6   7   2        9.89        3.53      6.84 o 
   7   7   2        9.45       23.50      6.57 o 
  -6   8   2       40.10       50.80      6.96 o 
  -5   8   2        4.70        5.62      5.62 o 
  -4   8   2      225.74      257.18     12.60 o 
  -3   8   2        3.78        0.93      5.44 o 
  -2   8   2      167.53      151.13      5.25 o 
  -1   8   2       29.84       38.65      6.23 o 
   0   8   2      141.81      143.59      7.64 o 
   1   8   2       29.85       39.91      5.99 o 
   2   8   2      167.49      150.87      4.68 o 
   3   8   2        3.76        6.36      5.38 o 
   4   8   2      225.79      176.83      5.25 o 
   5   8   2        4.70        0.46      5.36 o 
   6   8   2       40.11       55.83      7.41 o 
  -5   9   2       13.10        5.77      5.54 o 
  -4   9   2       12.94        6.73      4.29 o 
  -3   9   2        5.26        8.08      5.03 o 
  -2   9   2       14.09       28.64      5.15 o 
  -1   9   2        2.57        4.20      5.42 o 
   0   9   2        1.94        3.95      3.24 o 
   1   9   2        2.56        2.33      5.08 o 
   2   9   2       14.09        4.71      5.03 o 
   3   9   2        5.26        1.41      5.84 o 
   4   9   2       12.95        3.30      5.18 o 
   5   9   2       13.14       14.66      5.43 o 
  -4  10   2        3.45        3.70      3.27 o 
  -3  10   2        0.15        1.87      4.18 o 
  -2  10   2        8.11        1.43      4.70 o 
  -1  10   2        8.47       13.67      5.01 o 
   0  10   2        5.61        1.94      3.60 o 
   1  10   2        8.43        4.72      4.95 o 
   2  10   2        8.12       10.33      5.36 o 
   3  10   2        0.14        5.25      5.25 o 
   4  10   2        3.45        5.95      4.51 o 
  -1  11   2        1.23        3.57      3.89 o 
   0  11   2        0.02        1.99      3.82 o 
   1  11   2        1.23        0.89      4.50 o 
   1   0   3       32.02       48.46      2.44 o 
   2   0   3     8958.61     2526.29   4635.67 o 
   3   0   3     1243.68     1302.78     12.45 o 
   4   0   3      740.09      621.71    393.88 o 
   5   0   3       84.61       97.87     65.78 o 
   6   0   3       77.49       73.47      4.96 o 
   7   0   3       17.69        5.34     10.90 o 
   8   0   3        0.07        1.28      4.02 o 
   9   0   3       47.47       65.72      7.99 o 
  -9   1   3       15.85       13.35      5.98 o 
  -8   1   3       61.07       57.66      7.81 o 
  -7   1   3       87.59      115.34      8.31 o 
  -6   1   3      141.50      133.54      8.14 o 
  -5   1   3        5.69        0.63      3.64 o 
  -4   1   3     1341.62     1290.19     18.67 o 
  -3   1   3      112.23       93.05      6.76 o 
  -2   1   3       45.33       36.88      3.77 o 
  -1   1   3     1252.32     1263.20     13.39 o 
   0   1   3        8.50        6.55      1.66 o 
   1   1   3     1250.99     1306.49     13.92 o 
   2   1   3       45.09       40.03      3.74 o 
   3   1   3      111.84       93.18      2.57 o 
   4   1   3     1341.63     1356.28     19.90 o 
   5   1   3        5.69        3.68      3.89 o 
   6   1   3      141.41      154.53      9.10 o 
   7   1   3       87.62       63.81      4.46 o 
   8   1   3       61.06       62.90      7.74 o 
   9   1   3       15.87       23.25      7.07 o 
  -9   2   3        2.39        4.99      5.39 o 
  -8   2   3        4.83        5.69      4.72 o 
  -7   2   3        4.12        5.96      4.90 o 
  -6   2   3       18.54       19.32      4.35 o 
  -5   2   3        1.88        7.35      3.37 o 
  -4   2   3       60.23       86.06      5.79 o 
  -3   2   3       27.96       27.33      2.47 o 
  -2   2   3      165.06      200.23      6.74 o 
  -1   2   3     2928.18     2961.79     22.99 o 
   0   2   3      499.58      483.33     12.15 o 
   1   2   3     2926.58     2884.31     22.52 o 
   2   2   3      165.26      196.44      6.84 o 
   3   2   3       27.97       37.77      3.80 o 
   4   2   3       60.03       75.96      5.58 o 
   5   2   3        1.88        2.91      4.06 o 
   6   2   3       18.52       20.83      4.27 o 
   7   2   3        4.10       10.07      3.96 o 
   8   2   3        4.84       15.96      4.57 o 
   9   2   3        2.41        3.79      4.85 o 
  -9   3   3        4.49        3.42      5.78 o 
  -8   3   3        6.54        8.13      5.38 o 
  -7   3   3        1.25        1.98      4.86 o 
  -6   3   3        0.77        0.39      4.32 o 
  -5   3   3       14.18       24.65      4.25 o 
  -4   3   3      233.48      257.45      9.55 o 
  -3   3   3        5.54        6.54      2.64 o 
  -2   3   3       44.81       27.82      3.84 o 
  -1   3   3        2.41        0.22      2.90 o 
   0   3   3      594.39      565.78      7.98 o 
   1   3   3        2.35        1.27      2.89 o 
   2   3   3       44.77       29.47      3.92 o 
   3   3   3        5.61       11.94      3.87 o 
   4   3   3      233.61      224.73      8.84 o 
   5   3   3       14.10       16.27      4.58 o 
   6   3   3        0.78        4.52      4.06 o 
   7   3   3        1.26        1.79      4.74 o 
   8   3   3        6.54        1.95      5.92 o 
   9   3   3        4.49        5.74      5.74 o 
  -9   4   3       17.26       19.84      5.85 o 
  -8   4   3       25.05       33.38      6.91 o 
  -7   4   3       31.39       34.78      7.24 o 
  -6   4   3       39.44       57.33      6.59 o 
  -5   4   3       94.96       68.69      3.82 o 
  -4   4   3       24.39       28.42      5.43 o 
  -3   4   3      196.50      201.15      8.68 o 
  -2   4   3      141.60      159.10      7.94 o 
  -1   4   3       16.16       15.25      3.65 o 
   0   4   3      295.57      280.75      6.52 o 
   1   4   3       16.16       12.02      3.75 o 
   2   4   3      141.92      164.85      7.15 o 
   3   4   3      196.11      214.95      8.95 o 
   4   4   3       24.32       28.71      5.82 o 
   5   4   3       94.87       94.91      7.44 o 
   6   4   3       39.52       33.94      5.91 o 
   7   4   3       31.41       29.77      5.89 o 
   8   4   3       25.00       24.08      6.61 o 
   9   4   3       17.23       19.51      5.56 o 
  -8   5   3        6.14        5.21      4.62 o 
  -7   5   3       32.24       43.76      6.91 o 
  -6   5   3       55.33       52.79      6.46 o 
  -5   5   3      101.96      100.74      7.84 o 
  -4   5   3       75.51       84.42      7.54 o 
  -3   5   3       27.07       40.83      5.49 o 
  -2   5   3      714.66      747.23     16.92 o 
  -1   5   3      204.13      214.55      9.27 o 
   0   5   3      445.38      452.80     17.38 o 
   1   5   3      204.28      186.00      8.35 o 
   2   5   3      713.98      691.59     15.64 o 
   3   5   3       27.06       28.86      4.94 o 
   4   5   3       75.41       78.04      7.12 o 
   5   5   3      102.15      104.18      8.21 o 
   6   5   3       55.39       50.61      7.36 o 
   7   5   3       32.23       29.30      6.38 o 
   8   5   3        6.15        1.73      4.38 o 
  -8   6   3        1.41        4.11      4.71 o 
  -7   6   3        2.80        3.96      5.58 o 
  -6   6   3       13.34       10.03      5.24 o 
  -5   6   3       12.90       22.23      5.62 o 
  -4   6   3       54.70       75.74      7.58 o 
  -3   6   3        3.05        3.71      3.71 o 
  -2   6   3       26.20       26.29      5.47 o 
  -1   6   3      245.78      250.77     10.22 o 
   0   6   3       13.44       19.02      3.56 o 
   1   6   3      245.68      225.03     10.13 o 
   2   6   3       26.22       35.16      5.26 o 
   3   6   3        3.04        3.47      4.49 o 
   4   6   3       54.93       49.61      7.02 o 
   5   6   3       12.89       20.34      6.95 o 
   6   6   3       13.35       22.87      5.75 o 
   7   6   3        2.80        8.25      5.28 o 
   8   6   3        1.41        8.19      4.98 o 
  -7   7   3       57.81       39.42      8.81 o 
  -6   7   3       14.32       20.83      6.22 o 
  -5   7   3       79.39       93.63      8.88 o 
  -4   7   3        7.74        9.81      4.66 o 
  -3   7   3       50.45       47.44      6.94 o 
  -2   7   3      239.87      248.30     12.29 o 
  -1   7   3       95.75      103.25      8.32 o 
   0   7   3       85.80       85.11      5.78 o 
   1   7   3       95.89      113.96      8.20 o 
   2   7   3      239.91      249.82     11.78 o 
   3   7   3       50.52       58.56      7.17 o 
   4   7   3        7.74        5.39      5.63 o 
   5   7   3       79.46       79.14      8.70 o 
   6   7   3       14.31       12.76      7.12 o 
   7   7   3       57.91       59.68      8.84 o 
  -6   8   3        5.37        7.08      5.36 o 
  -5   8   3       32.18       29.86      7.18 o 
  -4   8   3        6.11        0.97      5.72 o 
  -3   8   3       76.79       75.24      8.17 o 
  -2   8   3       92.63      114.97     10.17 o 
  -1   8   3       20.39       21.62      6.03 o 
   0   8   3      306.02      312.22      9.60 o 
   1   8   3       20.38       21.41      6.82 o 
   2   8   3       92.58       67.81      4.79 o 
   3   8   3       76.93       77.48      8.52 o 
   4   8   3        6.11       10.47      5.45 o 
   5   8   3       32.27       27.23      7.78 o 
   6   8   3        5.37        9.38      5.68 o 
  -5   9   3        8.89       15.33      6.09 o 
  -4   9   3       11.88        6.92      4.40 o 
  -3   9   3        8.73        0.96      6.15 o 
  -2   9   3       42.93       45.68      6.95 o 
  -1   9   3        0.39        5.23      4.78 o 
   0   9   3       15.48       11.76      4.96 o 
   1   9   3        0.40        2.37      5.13 o 
   2   9   3       43.00       48.90      7.17 o 
   3   9   3        8.74       12.44      6.14 o 
   4   9   3       11.89       14.99      6.38 o 
   5   9   3        8.91        5.34      5.29 o 
  -4  10   3        4.19        7.08      4.85 o 
  -3  10   3        4.88        3.34      5.27 o 
  -2  10   3        0.77        1.43      4.77 o 
  -1  10   3       20.50       11.97      5.42 o 
   0  10   3        0.10        1.65      2.96 o 
   1  10   3       20.50       26.18      5.39 o 
   2  10   3        0.76        3.30      4.68 o 
   3  10   3        4.87       12.27      4.83 o 
   4  10   3        4.22        0.00      5.32 o 
   0  11   3       14.51       14.97      5.84 o 
   0   0   4     1157.72     1219.36     14.69 o 
   1   0   4     2229.49     2025.81     93.12 o 
   2   0   4       72.48       62.31     33.26 o 
   3   0   4       10.93       15.20     10.51 o 
   4   0   4       63.00       72.91      4.41 o 
   5   0   4        3.40        1.04      2.71 o 
   6   0   4      186.84      188.48     11.34 o 
   7   0   4        0.73        3.65      3.65 o 
   8   0   4      168.90      174.38     12.11 o 
   9   0   4       19.05       14.82      4.43 o 
  -9   1   4        5.66        5.71      5.71 o 
  -8   1   4        2.72        5.36      4.91 o 
  -7   1   4       89.88      111.18      8.21 o 
  -6   1   4       19.76       24.36      5.04 o 
  -5   1   4       99.03       83.56      6.40 o 
  -4   1   4     1763.29     1736.56     22.12 o 
  -3   1   4      238.65      258.76      8.26 o 
  -2   1   4     1126.89     1140.00     14.97 o 
  -1   1   4      558.53      585.32     10.01 o 
   0   1   4      332.92      306.72      5.13 o 
   1   1   4      558.14      611.76     10.59 o 
   2   1   4     1127.14     1144.89     15.37 o 
   3   1   4      239.17      187.10      2.73 o 
   4   1   4     1762.02     1893.06     23.92 o 
   5   1   4       98.96       97.47      6.55 o 
   6   1   4       19.76       26.82      5.15 o 
   7   1   4       89.77       68.75      4.51 o 
   8   1   4        2.71        6.76      5.85 o 
   9   1   4        5.66        3.82      6.03 o 
  -9   2   4       27.65       33.72      7.55 o 
  -8   2   4        4.70       16.51      4.96 o 
  -7   2   4        7.72       11.07      4.67 o 
  -6   2   4       17.20        5.59      4.08 o 
  -5   2   4       91.64       86.32      6.64 o 
  -4   2   4      325.93      351.15     10.62 o 
  -3   2   4      663.70      631.57      3.22 o 
  -2   2   4      179.36      158.24      6.49 o 
  -1   2   4     1082.17     1119.97     15.07 o 
   0   2   4      822.44      842.41     13.13 o 
   1   2   4     1080.55     1097.13     15.04 o 
   2   2   4      179.13      161.84      6.67 o 
   3   2   4      663.91      740.36     14.13 o 
   4   2   4      326.36      342.09     10.54 o 
   5   2   4       91.51      107.69      6.72 o 
   6   2   4       17.21       16.15      5.20 o 
   7   2   4        7.76        4.99      4.99 o 
   8   2   4        4.70        0.53      5.39 o 
   9   2   4       27.61       34.65      6.23 o 
  -9   3   4        4.25        7.47      4.89 o 
  -8   3   4        8.09        7.09      5.36 o 
  -7   3   4       42.79       36.00      6.43 o 
  -6   3   4       44.03       47.39      6.46 o 
  -5   3   4        1.31        3.02      4.08 o 
  -4   3   4       71.05       64.63      5.76 o 
  -3   3   4       62.40       45.28      4.79 o 
  -2   3   4      488.49      453.04      3.18 o 
  -1   3   4      100.67      118.17      6.04 o 
   0   3   4     1839.73     1791.89     14.52 o 
   1   3   4      100.66      105.98      5.98 o 
   2   3   4      488.60      538.38     12.42 o 
   3   3   4       62.15       51.52      4.95 o 
   4   3   4       71.04       56.10      5.81 o 
   5   3   4        1.33        4.46      3.56 o 
   6   3   4       44.09       36.23      5.78 o 
   7   3   4       42.81       43.74      7.15 o 
   8   3   4        8.12       16.45      5.39 o 
   9   3   4        4.24        4.57      5.21 o 
  -9   4   4        7.34       19.25      5.79 o 
  -8   4   4        2.91        2.27      5.43 o 
  -7   4   4       16.67       21.55      6.53 o 
  -6   4   4       37.01       29.24      6.28 o 
  -5   4   4       73.82       65.98      7.26 o 
  -4   4   4      116.67      119.62      7.58 o 
  -3   4   4      597.97      598.06     14.94 o 
  -2   4   4      121.77      140.01      7.62 o 
  -1   4   4       58.68       57.04      4.93 o 
   0   4   4       29.49       28.15      3.23 o 
   1   4   4       58.68       58.26      5.04 o 
   2   4   4      121.79      141.83      7.28 o 
   3   4   4      597.98      606.98     14.83 o 
   4   4   4      116.51      125.61      8.03 o 
   5   4   4       73.84       72.58      6.99 o 
   6   4   4       37.06       23.53      6.08 o 
   7   4   4       16.66       21.24      5.33 o 
   8   4   4        2.92        6.83      4.25 o 
   9   4   4        7.36        7.96      4.87 o 
  -8   5   4        1.89        5.26      5.43 o 
  -7   5   4       14.37       16.63      5.92 o 
  -6   5   4       70.42       90.59      8.11 o 
  -5   5   4       33.79       31.70      6.31 o 
  -4   5   4       95.76      112.13      7.96 o 
  -3   5   4      108.26      116.05      7.98 o 
  -2   5   4      529.72      581.99     15.17 o 
  -1   5   4       38.42       35.36      5.18 o 
   0   5   4      175.45      199.78     17.95 o 
   1   5   4       38.46       36.59      4.90 o 
   2   5   4      530.31      542.39     14.68 o 
   3   5   4      108.41      122.98      8.25 o 
   4   5   4       96.02       88.28      8.22 o 
   5   5   4       33.79       42.02      7.05 o 
   6   5   4       70.42       63.25      8.30 o 
   7   5   4       14.41       18.54      5.31 o 
   8   5   4        1.89        3.92      5.30 o 
  -8   6   4        1.78        4.11      4.83 o 
  -7   6   4       39.61       26.40      7.93 o 
  -6   6   4        9.71        4.85      5.98 o 
  -5   6   4        4.51       15.44      5.44 o 
  -4   6   4       22.39       28.57      6.16 o 
  -3   6   4       64.36       65.19      6.41 o 
  -2   6   4      111.83      109.72      8.19 o 
  -1   6   4       25.85       31.85      5.23 o 
   0   6   4       28.55       29.52      5.90 o 
   1   6   4       25.78       14.81      5.58 o 
   2   6   4      111.68       96.44      8.10 o 
   3   6   4       64.23       60.41      7.24 o 
   4   6   4       22.33       22.44      6.03 o 
   5   6   4        4.54        4.45      6.70 o 
   6   6   4        9.71       18.62      6.09 o 
   7   6   4       39.62       38.60      7.59 o 
   8   6   4        1.79        3.12      5.26 o 
  -7   7   4        3.27       10.42      5.12 o 
  -6   7   4       31.20       32.44      7.22 o 
  -5   7   4       41.16       41.47      6.94 o 
  -4   7   4       41.89       54.67      6.57 o 
  -3   7   4        5.58       10.10      5.34 o 
  -2   7   4       49.24       58.37      6.97 o 
  -1   7   4       61.98       47.19      6.96 o 
   0   7   4       63.84       62.00      4.94 o 
   1   7   4       62.00       60.67      6.91 o 
   2   7   4       49.26       40.62      6.54 o 
   3   7   4        5.60        5.37      5.56 o 
   4   7   4       41.97       44.90      7.82 o 
   5   7   4       41.23       49.21      8.30 o 
   6   7   4       31.27       43.64      8.71 o 
   7   7   4        3.27        0.52      6.24 o 
  -6   8   4        9.63        1.11      5.48 o 
  -5   8   4        8.86        4.13      5.28 o 
  -4   8   4        7.53       14.61      4.74 o 
  -3   8   4       15.46       14.12      4.91 o 
  -2   8   4       71.31       64.88      8.03 o 
  -1   8   4       64.65       68.53      7.32 o 
   0   8   4      182.10      183.28     17.41 o 
   1   8   4       64.57       67.79      7.66 o 
   2   8   4       71.40       77.16      7.52 o 
   3   8   4       15.45       21.52      5.90 o 
   4   8   4        7.53        1.97      6.31 o 
   5   8   4        8.88        2.63      6.40 o 
   6   8   4        9.65       10.38      6.03 o 
  -5   9   4        4.10       10.61      5.31 o 
  -4   9   4        6.38        8.58      5.07 o 
  -3   9   4       11.33        3.52      5.75 o 
  -2   9   4       27.84       24.64      6.64 o 
  -1   9   4        6.73        7.80      4.85 o 
   0   9   4       39.45       29.45      4.41 o 
   1   9   4        6.78        2.87      6.14 o 
   2   9   4       27.88       37.93      5.84 o 
   3   9   4       11.35       17.24      6.13 o 
   4   9   4        6.37        3.51      5.47 o 
   5   9   4        4.10        5.56      5.51 o 
  -3  10   4        6.89       11.68      4.91 o 
  -2  10   4        3.22        8.79      5.35 o 
  -1  10   4        4.56        9.27      4.93 o 
   0  10   4        1.47        2.19      3.90 o 
   1  10   4        4.56        5.82      3.93 o 
   2  10   4        3.24        1.93      5.20 o 
   3  10   4        6.88        9.14      5.29 o 
   1   0   5      110.38      128.97      4.02 o 
   2   0   5       20.46       16.06      2.54 o 
   3   0   5      535.74      424.33    264.07 o 
   4   0   5       87.35       87.51      4.50 o 
   5   0   5       93.58       92.99      4.78 o 
   6   0   5      153.73      167.50      7.84 o 
   7   0   5       85.50       95.51      5.88 o 
   8   0   5        4.46        3.50      4.14 o 
   9   0   5       42.63       41.70      8.26 o 
  -9   1   5        8.49       12.24      5.30 o 
  -8   1   5        5.27       19.05      4.29 o 
  -7   1   5       90.85      111.65      8.57 o 
  -6   1   5      104.25       85.44      7.09 o 
  -5   1   5      378.95      374.83      3.48 o 
  -4   1   5      233.22      218.91      8.65 o 
  -3   1   5      407.07      400.68     10.50 o 
  -2   1   5      956.63      950.85     14.60 o 
  -1   1   5      261.71      275.94      7.68 o 
   0   1   5      781.28      754.63      8.65 o 
   1   1   5      261.00      290.88      8.14 o 
   2   1   5      957.43      941.27     14.94 o 
   3   1   5      407.04      418.33     10.87 o 
   4   1   5      233.36      242.73      9.28 o 
   5   1   5      379.13      374.38     13.64 o 
   6   1   5      104.38      105.07      8.22 o 
   7   1   5       90.78       86.84      9.35 o 
   8   1   5        5.27        5.69      5.09 o 
   9   1   5        8.47       16.76      5.81 o 
  -9   2   5        7.83        5.94      5.58 o 
  -8   2   5       23.87       21.88      5.83 o 
  -7   2   5        5.57        0.95      4.45 o 
  -6   2   5       20.54        5.65      4.12 o 
  -5   2   5       15.76        3.34      3.34 o 
  -4   2   5       75.23       85.25      5.88 o 
  -3   2   5       61.84       43.52      3.45 o 
  -2   2   5     1049.04     1081.35     16.68 o 
  -1   2   5       85.16       89.78      5.17 o 
   0   2   5      500.93      469.90      7.42 o 
   1   2   5       85.36       86.78      5.46 o 
   2   2   5     1050.24     1064.34     16.58 o 
   3   2   5       61.89       63.86      5.20 o 
   4   2   5       75.14       92.20      6.30 o 
   5   2   5       15.80       21.69      4.82 o 
   6   2   5       20.58       14.09      5.58 o 
   7   2   5        5.59        3.20      5.08 o 
   8   2   5       23.87       21.61      6.27 o 
   9   2   5        7.82       17.78      5.36 o 
  -9   3   5       27.43       38.69      5.73 o 
  -8   3   5        0.48        0.52      4.81 o 
  -7   3   5        3.54        8.37      4.52 o 
  -6   3   5      126.82      145.07      9.25 o 
  -5   3   5       55.51       70.39      6.93 o 
  -4   3   5       89.55       96.53      6.61 o 
  -3   3   5       15.55       28.32      4.42 o 
  -2   3   5      369.45      330.12      3.36 o 
  -1   3   5       81.28       63.61      5.12 o 
   0   3   5     1481.21     1516.01     14.18 o 
   1   3   5       81.42       76.61      5.56 o 
   2   3   5      368.89      329.58      3.23 o 
   3   3   5       15.52        3.40      5.26 o 
   4   3   5       89.66       90.52      7.07 o 
   5   3   5       55.64       64.09      6.43 o 
   6   3   5      126.75      138.14      8.74 o 
   7   3   5        3.53        2.63      4.70 o 
   8   3   5        0.48        0.46      4.69 o 
   9   3   5       27.43       25.66      6.89 o 
  -8   4   5       18.38       19.76      6.29 o 
  -7   4   5       16.50       22.70      5.67 o 
  -6   4   5        0.10        0.96      5.32 o 
  -5   4   5       78.50       81.28      6.95 o 
  -4   4   5      149.13      169.47      9.08 o 
  -3   4   5      188.21      187.80      8.86 o 
  -2   4   5      108.49       85.31      3.08 o 
  -1   4   5      194.29      212.75      8.84 o 
   0   4   5      100.36      124.00      5.10 o 
   1   4   5      194.23      206.96      8.54 o 
   2   4   5      108.66      107.43      8.35 o 
   3   4   5      188.03      189.93      9.35 o 
   4   4   5      149.16      149.64      9.62 o 
   5   4   5       78.57       69.72      7.64 o 
   6   4   5        0.10        4.20      4.98 o 
   7   4   5       16.49       24.04      5.27 o 
   8   4   5       18.35        4.57      5.65 o 
  -8   5   5       14.32       29.05      5.95 o 
  -7   5   5        7.90       11.14      5.54 o 
  -6   5   5        9.68        7.72      6.00 o 
  -5   5   5        2.21        3.74      4.98 o 
  -4   5   5      229.68      244.63     11.26 o 
  -3   5   5      212.18      221.58     10.84 o 
  -2   5   5       63.93       86.41      6.37 o 
  -1   5   5      201.41      183.83      9.44 o 
   0   5   5       12.09       16.46      5.24 o 
   1   5   5      201.78      159.88      9.51 o 
   2   5   5       63.80       79.91      6.68 o 
   3   5   5      212.50      238.81     11.36 o 
   4   5   5      229.81      236.83     11.93 o 
   5   5   5        2.19        3.66      5.60 o 
   6   5   5        9.65       16.34      5.36 o 
   7   5   5        7.89        3.21      5.05 o 
   8   5   5       14.32        2.66      5.32 o 
  -8   6   5       10.32        9.32      5.64 o 
  -7   6   5       11.76        5.20      6.42 o 
  -6   6   5       62.49       71.82      7.82 o 
  -5   6   5        0.11        9.21      5.28 o 
  -4   6   5       26.43       33.01      5.85 o 
  -3   6   5       40.67       48.26      6.81 o 
  -2   6   5       76.72       86.90      6.89 o 
  -1   6   5       61.10       77.40      6.91 o 
   0   6   5      234.40      265.02      8.12 o 
   1   6   5       61.37       60.74      7.21 o 
   2   6   5       76.59       65.96      7.30 o 
   3   6   5       40.70       41.85      7.56 o 
   4   6   5       26.40       34.72      6.69 o 
   5   6   5        0.11        1.04      4.98 o 
   6   6   5       62.43       67.97      8.29 o 
   7   6   5       11.78        3.01      6.78 o 
   8   6   5       10.31        2.26      5.79 o 
  -7   7   5        8.51        1.18      6.59 o 
  -6   7   5       20.86       18.12      6.25 o 
  -5   7   5       11.91       12.41      5.87 o 
  -4   7   5      126.63      134.66     10.23 o 
  -3   7   5       14.24       19.02      4.90 o 
  -2   7   5      214.27      192.92     11.50 o 
  -1   7   5      197.39      176.40     10.14 o 
   0   7   5      310.57      305.39      9.59 o 
   1   7   5      197.55      189.23     10.62 o 
   2   7   5      214.27      196.33     11.73 o 
   3   7   5       14.22       19.86      5.31 o 
   4   7   5      126.76      140.34     11.05 o 
   5   7   5       11.92        1.60      7.71 o 
   6   7   5       20.86       27.68      6.82 o 
   7   7   5        8.50        7.64      6.31 o 
  -6   8   5       18.64       31.49      5.36 o 
  -5   8   5       23.68       26.64      6.41 o 
  -4   8   5        5.31        1.54      4.11 o 
  -3   8   5       14.61       14.55      5.33 o 
  -2   8   5        4.98        2.90      5.75 o 
  -1   8   5        1.53        5.25      4.64 o 
   0   8   5       85.92       80.67      6.02 o 
   1   8   5        1.52        0.97      6.01 o 
   2   8   5        4.98        4.38      5.51 o 
   3   8   5       14.64        1.48      6.78 o 
   4   8   5        5.31        7.34      5.02 o 
   5   8   5       23.64       18.13      7.18 o 
   6   8   5       18.65       28.33      7.27 o 
  -5   9   5        5.62        8.24      5.13 o 
  -4   9   5        7.76        4.55      4.55 o 
  -3   9   5        4.16        3.57      5.84 o 
  -2   9   5        8.62       10.14      5.32 o 
  -1   9   5       13.13       19.99      5.84 o 
   0   9   5        2.53        3.12      4.72 o 
   1   9   5       13.12       27.88      5.49 o 
   2   9   5        8.61       10.08      5.67 o 
   3   9   5        4.13        2.01      6.42 o 
   4   9   5        7.78        3.64      5.68 o 
   5   9   5        5.60       14.35      6.71 o 
  -3  10   5        7.77        3.46      4.95 o 
  -2  10   5        0.38        6.99      4.47 o 
  -1  10   5        1.26        0.97      4.67 o 
   0  10   5        3.35        3.61      3.61 o 
   1  10   5        1.27        4.90      4.90 o 
   2  10   5        0.38        0.22      3.97 o 
   3  10   5        7.77       15.82      4.42 o 
   0   0   6      172.30      176.60      4.69 o 
   1   0   6       19.19       21.30      2.94 o 
   2   0   6      104.55      102.67      4.18 o 
   3   0   6      119.99      131.52      7.25 o 
   4   0   6       30.21       25.82      3.35 o 
   5   0   6      252.01      235.28    156.35 o 
   6   0   6        0.17        5.30      3.03 o 
   7   0   6       52.84       69.62      5.61 o 
   8   0   6       22.37       26.32      4.90 o 
   9   0   6       12.26       12.81      4.53 o 
  -9   1   6       31.55       26.37      5.85 o 
  -8   1   6        1.09        1.38      5.15 o 
  -7   1   6       44.50       35.65      6.11 o 
  -6   1   6       42.83       42.88      5.42 o 
  -5   1   6       32.66       23.14      3.60 o 
  -4   1   6      124.51      119.82      3.14 o 
  -3   1   6      327.89      331.51     10.04 o 
  -2   1   6       81.86       85.97      5.56 o 
  -1   1   6      348.18      350.04      9.30 o 
   0   1   6      153.32      166.14      4.58 o 
   1   1   6      348.08      348.96      9.38 o 
   2   1   6       82.00       84.85      5.73 o 
   3   1   6      327.39      341.56     10.43 o 
   4   1   6      124.50      136.28      7.42 o 
   5   1   6       32.62       22.98      4.34 o 
   6   1   6       42.89       55.72      6.10 o 
   7   1   6       44.42       45.69      6.93 o 
   8   1   6        1.09        3.62      5.45 o 
   9   1   6       31.54       39.00      6.45 o 
  -9   2   6        9.62        4.14      5.46 o 
  -8   2   6       11.92       14.41      4.98 o 
  -7   2   6       39.51       31.20      4.41 o 
  -6   2   6       40.03       43.47      5.61 o 
  -5   2   6      100.84       70.85      3.42 o 
  -4   2   6       10.26       11.80      4.02 o 
  -3   2   6      345.61      412.11     11.54 o 
  -2   2   6       21.23       21.67      3.88 o 
  -1   2   6       46.54       37.91      4.25 o 
   0   2   6       14.90       20.18      2.39 o 
   1   2   6       46.66       29.18      4.32 o 
   2   2   6       21.25       22.96      4.47 o 
   3   2   6      345.63      395.71     11.42 o 
   4   2   6       10.19        3.64      4.46 o 
   5   2   6      100.73       70.76      3.89 o 
   6   2   6       39.94       39.24      6.42 o 
   7   2   6       39.36       41.38      7.16 o 
   8   2   6       11.94       10.01      6.33 o 
   9   2   6        9.60        1.01      6.51 o 
  -9   3   6        4.78        2.72      5.44 o 
  -8   3   6        4.80        6.88      5.17 o 
  -7   3   6        0.89        4.40      4.74 o 
  -6   3   6       47.33       63.01      6.93 o 
  -5   3   6        7.32        2.36      4.37 o 
  -4   3   6       50.54       50.00      5.63 o 
  -3   3   6       47.73       41.58      5.50 o 
  -2   3   6       77.25      103.43      6.79 o 
  -1   3   6      219.59      219.88      8.37 o 
   0   3   6      454.39      510.67      8.96 o 
   1   3   6      219.59      234.12      9.03 o 
   2   3   6       77.37       61.41      3.56 o 
   3   3   6       47.58       39.77      3.59 o 
   4   3   6       50.59       53.87      5.73 o 
   5   3   6        7.35        4.78      4.78 o 
   6   3   6       47.31       46.36      6.98 o 
   7   3   6        0.89        0.92      5.61 o 
   8   3   6        4.79       11.99      4.59 o 
   9   3   6        4.77        8.21      5.30 o 
  -8   4   6        6.89        0.56      5.13 o 
  -7   4   6       54.75       74.12      8.37 o 
  -6   4   6       40.71       43.96      6.52 o 
  -5   4   6       21.31        5.63      5.63 o 
  -4   4   6       42.67       29.40      5.77 o 
  -3   4   6      112.85      129.61      8.45 o 
  -2   4   6       56.58       41.52      3.25 o 
  -1   4   6       65.20       68.63      5.79 o 
   0   4   6      490.59      482.65      9.51 o 
   1   4   6       65.01       73.04      6.21 o 
   2   4   6       56.56       67.11      6.70 o 
   3   4   6      113.01      137.60      8.42 o 
   4   4   6       42.64       31.84      6.17 o 
   5   4   6       21.32        6.35      4.68 o 
   6   4   6       40.63       38.21      6.76 o 
   7   4   6       54.70       52.57      7.21 o 
   8   4   6        6.87        4.17      5.59 o 
  -8   5   6        6.18        8.59      5.69 o 
  -7   5   6       25.90       40.56      7.47 o 
  -6   5   6       10.56       16.14      5.59 o 
  -5   5   6      114.67      121.38      9.26 o 
  -4   5   6      122.00      153.60      9.91 o 
  -3   5   6      145.25      154.29      9.41 o 
  -2   5   6      281.20      303.03     12.14 o 
  -1   5   6       20.58       25.24      4.77 o 
   0   5   6       17.84       15.49      3.15 o 
   1   5   6       20.49       20.36      5.31 o 
   2   5   6      281.44      339.34     12.44 o 
   3   5   6      145.24      145.31     10.21 o 
   4   5   6      121.74      164.02     10.75 o 
   5   5   6      114.59      105.52      9.94 o 
   6   5   6       10.54       19.32      6.10 o 
   7   5   6       25.93       31.27      6.66 o 
   8   5   6        6.19        4.98      5.20 o 
  -7   6   6        1.17        6.32      5.02 o 
  -6   6   6        4.06        4.43      6.60 o 
  -5   6   6       24.77       28.17      5.82 o 
  -4   6   6       93.48       96.27      8.37 o 
  -3   6   6       19.93       17.91      5.19 o 
  -2   6   6       53.30       38.29      6.80 o 
  -1   6   6       61.79       62.03      6.64 o 
   0   6   6       33.72       29.12      4.94 o 
   1   6   6       61.75       53.97      7.23 o 
   2   6   6       53.24       47.98      7.15 o 
   3   6   6       19.96       24.62      6.21 o 
   4   6   6       93.43       82.04      8.95 o 
   5   6   6       24.77       31.21      7.64 o 
   6   6   6        4.06        6.98      6.32 o 
   7   6   6        1.16        1.01      5.58 o 
  -7   7   6        8.36       14.40      6.16 o 
  -6   7   6       21.00       16.56      5.88 o 
  -5   7   6       45.46       41.21      7.79 o 
  -4   7   6       62.55       49.16      7.61 o 
  -3   7   6       65.91       78.73      8.89 o 
  -2   7   6       15.83       18.09      5.88 o 
  -1   7   6       23.28       34.78      6.06 o 
   0   7   6       24.38       22.77      6.88 o 
   1   7   6       23.22       20.37      6.83 o 
   2   7   6       15.80       22.93      5.96 o 
   3   7   6       65.92       85.43      8.83 o 
   4   7   6       62.52       50.78      8.87 o 
   5   7   6       45.39       38.90      8.90 o 
   6   7   6       20.99       22.93      7.62 o 
   7   7   6        8.36        7.07      6.82 o 
  -6   8   6        1.79        0.00      6.48 o 
  -5   8   6        9.48        5.71      5.71 o 
  -4   8   6       41.05       29.92      4.20 o 
  -3   8   6        1.63        5.79      5.79 o 
  -2   8   6       61.71       50.68      7.44 o 
  -1   8   6       27.69       25.45      5.81 o 
   0   8   6        0.34        0.56      3.66 o 
   1   8   6       27.64       22.95      7.52 o 
   2   8   6       61.67       53.47      5.77 o 
   3   8   6        1.64        0.54      6.11 o 
   4   8   6       41.02       37.02      5.29 o 
   5   8   6        9.50       13.71      7.53 o 
   6   8   6        1.79        3.47      7.36 o 
  -4   9   6        1.29        4.65      4.65 o 
  -3   9   6        5.39       15.21      4.96 o 
  -2   9   6        3.33        3.11      5.24 o 
  -1   9   6        5.25        7.23      5.28 o 
   0   9   6       23.41       37.80      7.96 o 
   1   9   6        5.23        3.62      5.68 o 
   2   9   6        3.31        1.59      5.93 o 
   3   9   6        5.38        1.61      5.15 o 
   4   9   6        1.31        2.18      5.76 o 
  -2  10   6        2.37        5.60      5.22 o 
  -1  10   6        1.99        3.04      4.83 o 
   0  10   6        0.02        3.22      4.33 o 
   1  10   6        1.98        1.54      5.51 o 
   2  10   6        2.38        1.51      5.21 o 
   1   0   7      221.79      201.72      5.60 o 
   2   0   7      609.22      652.71     17.86 o 
   3   0   7       64.03       41.18     30.81 o 
   4   0   7       28.28       33.23      3.42 o 
   5   0   7       35.18       37.15     32.61 o 
   6   0   7       18.84       24.25      8.52 o 
   7   0   7        2.98       11.03      3.30 o 
   8   0   7       26.88       28.88      6.19 o 
   9   0   7       14.05       12.07      3.87 o 
  -9   1   7       13.18       13.02      4.35 o 
  -8   1   7       10.48        5.39      4.68 o 
  -7   1   7       15.04       17.10      4.99 o 
  -6   1   7       51.93       34.19      5.98 o 
  -5   1   7      119.54      119.12      7.44 o 
  -4   1   7       69.70       48.53      3.34 o 
  -3   1   7       48.82       38.75      3.58 o 
  -2   1   7      522.44      543.14     12.58 o 
  -1   1   7       16.09       14.60      3.57 o 
   0   1   7      941.91      893.60     13.10 o 
   1   1   7       16.09       14.38      3.38 o 
   2   1   7      521.86      512.94     12.51 o 
   3   1   7       48.72       57.43      5.43 o 
   4   1   7       69.64       85.31      6.84 o 
   5   1   7      119.49      109.10      4.54 o 
   6   1   7       51.87       48.97      6.31 o 
   7   1   7       15.03        6.41      5.15 o 
   8   1   7       10.47        1.06      5.94 o 
   9   1   7       13.15       13.69      6.65 o 
  -9   2   7       12.40       11.37      5.78 o 
  -8   2   7        2.31        1.91      4.52 o 
  -7   2   7        5.86        4.94      3.98 o 
  -6   2   7       88.04      108.79      7.99 o 
  -5   2   7      106.42       68.90      8.82 o 
  -4   2   7      119.75      121.67      7.83 o 
  -3   2   7      155.71      124.39      3.40 o 
  -2   2   7      540.43      510.84     12.82 o 
  -1   2   7      351.74      343.08     10.35 o 
   0   2   7      369.48      401.24     11.83 o 
   1   2   7      352.56      344.03     10.54 o 
   2   2   7      540.48      528.50     13.35 o 
   3   2   7      155.71      197.20      8.96 o 
   4   2   7      119.80      142.27      8.22 o 
   5   2   7      106.17       68.98      4.13 o 
   6   2   7       87.99      101.07      8.38 o 
   7   2   7        5.87        3.80      5.89 o 
   8   2   7        2.30        0.00      5.23 o 
   9   2   7       12.39       14.61      5.79 o 
  -8   3   7       13.70       10.32      4.93 o 
  -7   3   7       69.60       89.77      8.43 o 
  -6   3   7        3.84        1.35      4.87 o 
  -5   3   7      229.81      262.19     11.60 o 
  -4   3   7       99.29      101.32      7.58 o 
  -3   3   7       91.52       98.26      6.98 o 
  -2   3   7      185.74      183.52      8.83 o 
  -1   3   7       88.92       86.84      6.30 o 
   0   3   7       50.10       62.29      4.00 o 
   1   3   7       88.70       80.75      6.80 o 
   2   3   7      185.72      196.44      9.44 o 
   3   3   7       91.60       80.88      3.89 o 
   4   3   7       99.44       87.69      7.94 o 
   5   3   7      229.62      278.38     12.07 o 
   6   3   7        3.83        0.86      5.42 o 
   7   3   7       69.56       92.87      8.48 o 
   8   3   7       13.70       21.27      5.20 o 
  -8   4   7       25.04       38.48      6.35 o 
  -7   4   7       37.41       34.51      6.53 o 
  -6   4   7       63.30       69.84      7.25 o 
  -5   4   7       17.13        5.79      5.79 o 
  -4   4   7        0.41       12.01      4.18 o 
  -3   4   7       73.82       53.27      6.35 o 
  -2   4   7       29.09       37.26      5.16 o 
  -1   4   7       71.94       80.68      6.87 o 
   0   4   7        5.08        2.53      2.93 o 
   1   4   7       71.98       84.81      6.56 o 
   2   4   7       29.21       36.63      5.43 o 
   3   4   7       73.68       69.91      7.06 o 
   4   4   7        0.41        1.25      4.73 o 
   5   4   7       17.13        6.69      4.92 o 
   6   4   7       63.27       76.22      8.34 o 
   7   4   7       37.44       42.19      6.71 o 
   8   4   7       25.06       18.73      6.16 o 
  -8   5   7        1.83        8.37      5.23 o 
  -7   5   7        8.13        9.39      6.30 o 
  -6   5   7       26.18       35.20      7.21 o 
  -5   5   7        0.37        7.92      4.27 o 
  -4   5   7       11.66        5.52      5.66 o 
  -3   5   7       20.03       16.25      5.08 o 
  -2   5   7       48.65       35.33      6.05 o 
  -1   5   7      125.98      122.96      8.85 o 
   0   5   7       20.51       21.88      3.53 o 
   1   5   7      125.86      121.28      8.89 o 
   2   5   7       48.60       35.73      6.53 o 
   3   5   7       20.07       26.88      6.48 o 
   4   5   7       11.68       15.19      6.50 o 
   5   5   7        0.38        6.91      5.03 o 
   6   5   7       26.20       35.87      7.51 o 
   7   5   7        8.13       11.23      5.72 o 
   8   5   7        1.84        1.85      4.83 o 
  -7   6   7       17.50       23.34      6.48 o 
  -6   6   7       36.49       31.12      7.51 o 
  -5   6   7       11.11        2.11      5.57 o 
  -4   6   7      289.29      303.24     14.26 o 
  -3   6   7       38.94       39.53      7.16 o 
  -2   6   7      204.91      186.01     10.92 o 
  -1   6   7       65.69       64.75      7.33 o 
   0   6   7       72.75       68.15      5.08 o 
   1   6   7       65.50       73.20      7.78 o 
   2   6   7      204.78      207.24     11.60 o 
   3   6   7       38.92       54.79      7.40 o 
   4   6   7      288.87      304.19     15.11 o 
   5   6   7       11.15       16.30      6.64 o 
   6   6   7       36.45       45.10      7.73 o 
   7   6   7       17.52       27.37      6.04 o 
  -6   7   7       17.69       26.29      7.07 o 
  -5   7   7       20.48       26.29      6.67 o 
  -4   7   7        9.06       11.23      5.77 o 
  -3   7   7       57.60       76.37      8.54 o 
  -2   7   7       80.93       86.45      8.07 o 
  -1   7   7      212.50      223.92     12.28 o 
   0   7   7        7.41        9.96      4.28 o 
   1   7   7      212.53      208.69     12.41 o 
   2   7   7       80.97       74.17      8.65 o 
   3   7   7       57.59       68.01      9.70 o 
   4   7   7        9.03       13.43      6.59 o 
   5   7   7       20.49        3.48      6.78 o 
   6   7   7       17.67       14.97      7.79 o 
  -5   8   7        3.03        5.82      5.82 o 
  -4   8   7        1.08        2.19      5.56 o 
  -3   8   7        8.44        5.38      5.38 o 
  -2   8   7        7.94        5.30      6.02 o 
  -1   8   7        8.27        5.75      5.51 o 
   0   8   7        1.21        0.33      3.64 o 
   1   8   7        8.27        6.28      6.04 o 
   2   8   7        7.89       13.42      6.74 o 
   3   8   7        8.43        0.55      6.42 o 
   4   8   7        1.08        6.31      6.43 o 
   5   8   7        3.02        2.36      7.41 o 
  -4   9   7        7.48        2.66      4.67 o 
  -3   9   7        3.29        1.61      5.16 o 
  -2   9   7       27.39       28.91      6.44 o 
  -1   9   7        0.58        1.60      4.64 o 
   0   9   7        0.01        1.54      6.43 o 
   1   9   7        0.58        4.85      5.97 o 
   2   9   7       27.35       27.80      6.89 o 
   3   9   7        3.29        1.67      5.35 o 
   4   9   7        7.50       19.15      5.45 o 
  -1  10   7        3.54        5.72      4.39 o 
   0  10   7        4.97       10.61      4.94 o 
   1  10   7        3.55        2.11      5.48 o 
   0   0   8      399.05      458.85      8.66 o 
   1   0   8       57.53       47.24      4.84 o 
   2   0   8        3.08        1.32      2.72 o 
   3   0   8       14.73        6.88      3.61 o 
   4   0   8       78.34       85.93      5.02 o 
   5   0   8        4.97        0.49      3.21 o 
   6   0   8        0.01        2.39      4.82 o 
   7   0   8       71.08       77.55      6.18 o 
   8   0   8        0.71        8.77      4.34 o 
  -8   1   8        0.75        1.34      4.10 o 
  -7   1   8       16.80        3.79      3.65 o 
  -6   1   8        6.16       18.39      4.68 o 
  -5   1   8       27.81       22.96      4.86 o 
  -4   1   8       94.61       87.74      6.79 o 
  -3   1   8      109.81       82.00      3.96 o 
  -2   1   8       24.34       30.15      4.92 o 
  -1   1   8     1065.27     1018.58     17.94 o 
   0   1   8        1.27        2.16      4.04 o 
   1   1   8     1065.92      992.92     17.89 o 
   2   1   8       24.30       24.76      3.32 o 
   3   1   8      110.01      128.66      7.49 o 
   4   1   8       94.58       83.49      7.45 o 
   5   1   8       27.76       20.56      5.45 o 
   6   1   8        6.21        5.11      5.54 o 
   7   1   8       16.81        6.55      5.27 o 
   8   1   8        0.76        4.23      5.89 o 
  -8   2   8        4.93        2.36      4.33 o 
  -7   2   8       32.45       35.23      6.56 o 
  -6   2   8       37.95       42.62      6.10 o 
  -5   2   8        6.44        6.24      4.01 o 
  -4   2   8      116.79      107.52      7.51 o 
  -3   2   8       28.48       21.90      3.70 o 
  -2   2   8        0.16        2.21      3.70 o 
  -1   2   8      338.32      368.66     11.34 o 
   0   2   8       32.04       36.25      3.36 o 
   1   2   8      338.15      359.69     11.38 o 
   2   2   8        0.16        1.67      3.94 o 
   3   2   8       28.47       22.16      5.81 o 
   4   2   8      117.11      116.75      8.19 o 
   5   2   8        6.48        8.35      4.85 o 
   6   2   8       37.97       38.32      7.24 o 
   7   2   8       32.42       49.45      7.38 o 
   8   2   8        4.93        5.56      5.27 o 
  -8   3   8       25.30       30.69      6.40 o 
  -7   3   8       71.50       83.11      8.38 o 
  -6   3   8       41.15       41.13      6.84 o 
  -5   3   8       19.02       14.87      5.81 o 
  -4   3   8       72.03       51.01      4.08 o 
  -3   3   8       52.89       46.57      6.28 o 
  -2   3   8       36.58       28.42      3.56 o 
  -1   3   8        3.47        8.84      3.47 o 
   0   3   8        3.00        4.05      2.81 o 
   1   3   8        3.49        3.77      4.06 o 
   2   3   8       36.63       40.04      5.71 o 
   3   3   8       52.85       49.72      6.50 o 
   4   3   8       71.90       83.08      7.13 o 
   5   3   8       18.99        9.97      6.47 o 
   6   3   8       41.20       53.80      7.27 o 
   7   3   8       71.56       61.13      8.41 o 
   8   3   8       25.27       25.42      6.94 o 
  -8   4   8        9.36        9.51      5.32 o 
  -7   4   8       17.17       23.84      5.35 o 
  -6   4   8        8.05       16.34      4.10 o 
  -5   4   8      126.36      150.51      9.53 o 
  -4   4   8        5.20        4.49      4.49 o 
  -3   4   8       52.69       33.31      6.09 o 
  -2   4   8       33.97       30.27      5.74 o 
  -1   4   8       72.77       79.87      7.05 o 
   0   4   8        0.02        4.56      3.00 o 
   1   4   8       72.84       70.76      6.67 o 
   2   4   8       33.97       26.59      6.15 o 
   3   4   8       52.73       44.63      6.49 o 
   4   4   8        5.24        5.26      5.26 o 
   5   4   8      126.36      114.59     10.77 o 
   6   4   8        8.01       13.92      5.58 o 
   7   4   8       17.19       13.07      6.08 o 
   8   4   8        9.36        8.05      5.30 o 
  -7   5   8        6.73        3.25      5.02 o 
  -6   5   8       40.22       39.99      7.58 o 
  -5   5   8        8.65        0.49      5.50 o 
  -4   5   8       18.31       18.71      4.92 o 
  -3   5   8       57.46       67.89      7.86 o 
  -2   5   8      176.10      176.18     10.96 o 
  -1   5   8       55.62       74.96      7.41 o 
   0   5   8       36.72       47.28      4.59 o 
   1   5   8       55.52       65.08      7.46 o 
   2   5   8      176.15      178.38     10.61 o 
   3   5   8       57.52       62.96      8.46 o 
   4   5   8       18.27        1.97      6.71 o 
   5   5   8        8.70        3.09      7.40 o 
   6   5   8       40.21       39.88      8.03 o 
   7   5   8        6.74        4.48      5.89 o 
  -7   6   8        7.48        3.94      5.17 o 
  -6   6   8        1.69        2.26      5.97 o 
  -5   6   8       46.47       33.43      5.66 o 
  -4   6   8        6.60        8.37      6.09 o 
  -3   6   8       94.69      108.49      9.50 o 
  -2   6   8       50.66       53.71      6.99 o 
  -1   6   8      115.57      133.42      9.58 o 
   0   6   8      391.89      376.50     10.84 o 
   1   6   8      115.78      108.23     10.35 o 
   2   6   8       50.67       43.77      8.47 o 
   3   6   8       94.76      110.21     10.13 o 
   4   6   8        6.56        4.92      6.81 o 
   5   6   8       46.58       63.79      9.79 o 
   6   6   8        1.69        6.60      6.87 o 
   7   6   8        7.48        4.16      6.49 o 
  -6   7   8        2.05        4.55      4.87 o 
  -5   7   8       12.94       28.29      5.97 o 
  -4   7   8       29.30       27.68      6.97 o 
  -3   7   8        5.82        7.53      5.46 o 
  -2   7   8      222.58      233.14     12.16 o 
  -1   7   8        6.42        8.81      5.23 o 
   0   7   8      228.47      242.62     13.87 o 
   1   7   8        6.45        8.91      6.54 o 
   2   7   8      222.54      245.51     13.23 o 
   3   7   8        5.86        7.76      1.22 o 
   4   7   8       29.33       38.12      7.64 o 
   5   7   8       12.95        3.51      6.89 o 
   6   7   8        2.04        0.59      7.05 o 
  -5   8   8        0.20        7.84      5.36 o 
  -4   8   8       15.61       12.29      6.23 o 
  -3   8   8       12.49       12.22      5.74 o 
  -2   8   8       16.49       19.19      5.50 o 
  -1   8   8        1.71        4.33      5.73 o 
   0   8   8       34.19       30.77      5.32 o 
   1   8   8        1.70        7.71      5.80 o 
   2   8   8       16.50       28.72      7.11 o 
   3   8   8       12.47       22.51      6.58 o 
   4   8   8       15.64        1.16      6.59 o 
   5   8   8        0.20        7.27      7.27 o 
  -3   9   8        0.24        1.63      5.27 o 
  -2   9   8        1.43        5.50      5.50 o 
  -1   9   8        1.15        4.94      5.97 o 
   0   9   8        3.95        4.02      4.03 o 
   1   9   8        1.16        1.66      6.05 o 
   2   9   8        1.42        2.80      6.59 o 
   3   9   8        0.24        0.59      5.94 o 
   1   0   9      218.36      246.57      7.01 o 
   2   0   9        2.72        1.97      4.62 o 
   3   0   9        0.56        0.03      5.43 o 
   4   0   9       18.06       26.66      3.42 o 
   5   0   9       49.35       62.10     44.35 o 
   6   0   9       19.15       22.07      6.00 o 
   7   0   9       31.07       42.11      7.48 o 
   8   0   9        0.91        2.74      3.82 o 
  -8   1   9        4.79        7.32      3.77 o 
  -7   1   9        6.48        3.82      3.68 o 
  -6   1   9       57.66       66.83      6.81 o 
  -5   1   9       29.50       28.40      4.77 o 
  -4   1   9       58.96       51.58      6.40 o 
  -3   1   9      109.82      115.04      7.68 o 
  -2   1   9       35.54       34.43      5.47 o 
  -1   1   9      243.65      211.98      9.98 o 
   0   1   9      136.94      147.16      5.72 o 
   1   1   9      243.77      218.80     10.23 o 
   2   1   9       35.50       30.62      3.67 o 
   3   1   9      109.89      114.84      7.61 o 
   4   1   9       58.91       60.06      6.41 o 
   5   1   9       29.46       25.60      5.08 o 
   6   1   9       57.74       60.70      8.95 o 
   7   1   9        6.48        1.54      6.55 o 
   8   1   9        4.81        7.41      5.86 o 
  -8   2   9        2.57        2.77      4.08 o 
  -7   2   9       12.76       11.33      5.23 o 
  -6   2   9        3.85        9.98      5.18 o 
  -5   2   9       60.31       41.78      4.23 o 
  -4   2   9      126.94      125.28      8.25 o 
  -3   2   9      106.63      127.66      8.40 o 
  -2   2   9      178.71      168.11      9.29 o 
  -1   2   9        9.42        3.42      4.41 o 
   0   2   9      764.01      797.49     12.33 o 
   1   2   9        9.41       13.74      4.39 o 
   2   2   9      178.64      168.30      9.28 o 
   3   2   9      106.48      112.17      8.67 o 
   4   2   9      126.77      118.24      9.20 o 
   5   2   9       60.18       41.83      4.38 o 
   6   2   9        3.84       18.18      5.86 o 
   7   2   9       12.76       26.66      6.01 o 
   8   2   9        2.59        2.53      5.50 o 
  -8   3   9        6.14        7.33      4.25 o 
  -7   3   9        0.52        1.92      4.94 o 
  -6   3   9       50.34       56.01      7.25 o 
  -5   3   9        4.64        0.46      5.63 o 
  -4   3   9       37.17       33.53      4.33 o 
  -3   3   9       76.37       92.82      7.39 o 
  -2   3   9       40.45       31.41      3.94 o 
  -1   3   9      307.58      305.87     11.88 o 
   0   3   9      305.14      329.27      8.66 o 
   1   3   9      307.61      298.10     11.80 o 
   2   3   9       40.40       37.17      5.89 o 
   3   3   9       76.35       83.05      7.85 o 
   4   3   9       37.22       43.39      6.18 o 
   5   3   9        4.66        5.93      5.93 o 
   6   3   9       50.43       40.41      7.36 o 
   7   3   9        0.53        5.92      6.28 o 
   8   3   9        6.14        7.37      5.19 o 
  -7   4   9       11.57       19.06      6.33 o 
  -6   4   9       11.96       17.05      5.16 o 
  -5   4   9       92.75      103.36      9.11 o 
  -4   4   9       48.73       39.90      4.72 o 
  -3   4   9       51.57       38.25      6.94 o 
  -2   4   9      173.92      166.88     10.53 o 
  -1   4   9       10.74        5.02      5.29 o 
   0   4   9       73.00       90.60      5.64 o 
   1   4   9       10.75       14.67      5.72 o 
   2   4   9      173.83      190.93     11.32 o 
   3   4   9       51.49       45.63      7.51 o 
   4   4   9       48.78       40.72      5.54 o 
   5   4   9       92.89      113.93      9.69 o 
   6   4   9       11.98       11.92      6.10 o 
   7   4   9       11.58        9.93      6.23 o 
  -7   5   9       18.84       18.80      6.00 o 
  -6   5   9        1.84        1.60      5.15 o 
  -5   5   9        9.58       15.02      5.04 o 
  -4   5   9       23.78       24.06      6.26 o 
  -3   5   9       50.30       71.27      8.09 o 
  -2   5   9       18.17       28.10      5.59 o 
  -1   5   9       34.27       26.40      6.69 o 
   0   5   9      245.63      254.81      8.60 o 
   1   5   9       34.30       38.22      6.92 o 
   2   5   9       18.19       19.22      6.38 o 
   3   5   9       50.30       58.75      8.13 o 
   4   5   9       23.81        2.06      6.12 o 
   5   5   9        9.57       16.82      7.20 o 
   6   5   9        1.83        5.76      5.70 o 
   7   5   9       18.81       15.62      7.32 o 
  -6   6   9       11.73        7.26      6.29 o 
  -5   6   9       12.47       13.81      6.35 o 
  -4   6   9       25.46       22.77      7.02 o 
  -3   6   9       41.20       35.90      5.75 o 
  -2   6   9      257.81      272.04     13.57 o 
  -1   6   9       46.86       62.49      8.20 o 
   0   6   9      485.42      386.52    257.95 o 
   1   6   9       46.85       42.56      7.99 o 
   2   6   9      257.94      255.65     14.66 o 
   3   6   9       41.23       34.78      9.19 o 
   4   6   9       25.53       21.78      7.66 o 
   5   6   9       12.46       10.70      6.66 o 
   6   6   9       11.75       14.88      6.54 o 
  -5   7   9       10.60        5.08      5.08 o 
  -4   7   9       17.43        5.04      5.04 o 
  -3   7   9       16.63       21.83      6.64 o 
  -2   7   9      115.14      132.23     10.21 o 
  -1   7   9        5.66        5.98      5.34 o 
   0   7   9       12.80       15.58      4.64 o 
   1   7   9        5.68        7.16      5.92 o 
   2   7   9      115.18      116.09     10.65 o 
   3   7   9       16.65       27.21      8.38 o 
   4   7   9       17.45        8.85      8.23 o 
   5   7   9       10.57       27.69      7.49 o 
  -4   8   9        3.39        5.10      5.64 o 
  -3   8   9        5.58        0.00      5.90 o 
  -2   8   9        2.23        4.53      5.07 o 
  -1   8   9       10.60        8.51      6.70 o 
   0   8   9       10.14        8.76      4.26 o 
   1   8   9       10.62       18.99      6.99 o 
   2   8   9        2.23        8.80      7.52 o 
   3   8   9        5.58       11.91      6.05 o 
   4   8   9        3.38        1.18      6.68 o 
  -2   9   9        7.22        2.25      6.21 o 
  -1   9   9       10.86       16.35      5.86 o 
   0   9   9        0.98        1.53      4.11 o 
   1   9   9       10.86       20.11      5.95 o 
   2   9   9        7.20       12.19      6.25 o 
   0   0  10      176.11      167.75      6.74 o 
   1   0  10       97.04      106.91      5.24 o 
   2   0  10        0.98        1.08      3.07 o 
   3   0  10       12.41       18.37      3.59 o 
   4   0  10       68.99       88.61      5.75 o 
   5   0  10       43.46       52.67      9.18 o 
   6   0  10       28.43       19.00     12.23 o 
   7   0  10        7.99        6.81      4.24 o 
   8   0  10        6.60        7.93      3.85 o 
  -8   1  10        3.23        6.78      3.84 o 
  -7   1  10        7.14        6.00      3.40 o 
  -6   1  10       37.81       21.27      5.53 o 
  -5   1  10       82.11       85.39      7.31 o 
  -4   1  10      109.48      115.64      8.56 o 
  -3   1  10       24.89       19.92      4.34 o 
  -2   1  10      158.36      158.63      9.23 o 
  -1   1  10       52.78       61.69      6.11 o 
   0   1  10       31.93       29.29      3.69 o 
   1   1  10       52.87       56.07      5.64 o 
   2   1  10      158.24      170.46      9.08 o 
   3   1  10       24.83       29.01      5.53 o 
   4   1  10      109.38      113.46      8.76 o 
   5   1  10       82.13       62.05      5.37 o 
   6   1  10       37.83       34.70      5.38 o 
   7   1  10        7.15       12.72      5.50 o 
   8   1  10        3.23        0.54      5.64 o 
  -8   2  10        2.07        4.30      4.30 o 
  -7   2  10        8.24        6.37      3.91 o 
  -6   2  10       39.74       52.98      6.57 o 
  -5   2  10       59.44       63.25      7.84 o 
  -4   2  10      225.71      170.31      5.12 o 
  -3   2  10       57.32       55.46      6.61 o 
  -2   2  10      122.45      116.63      8.15 o 
  -1   2  10       28.69       29.63      5.40 o 
   0   2  10        0.32        0.90      2.84 o 
   1   2  10       28.62       23.05      5.49 o 
   2   2  10      122.26      111.43      8.51 o 
   3   2  10       57.39       52.62      7.41 o 
   4   2  10      225.78      250.76     12.32 o 
   5   2  10       59.48       42.90      4.68 o 
   6   2  10       39.68       42.85      7.46 o 
   7   2  10        8.19        3.63      5.83 o 
   8   2  10        2.07        4.08      5.35 o 
  -7   3  10        8.86        0.95      3.82 o 
  -6   3  10       11.04       15.78      5.42 o 
  -5   3  10       29.99       38.09      7.15 o 
  -4   3  10       39.47       39.07      6.76 o 
  -3   3  10       96.00       98.05      8.31 o 
  -2   3  10      236.28      240.94     11.60 o 
  -1   3  10        9.12        8.24      4.42 o 
   0   3  10       37.30       25.82     23.77 o 
   1   3  10        9.09       15.15      4.60 o 
   2   3  10      236.19      249.10     11.53 o 
   3   3  10       95.77       91.12      8.94 o 
   4   3  10       39.50       43.32      6.94 o 
   5   3  10       29.94       27.74      6.24 o 
   6   3  10       11.04       18.47      6.49 o 
   7   3  10        8.86        0.00      6.44 o 
  -7   4  10       10.85        7.65      5.05 o 
  -6   4  10       13.94       18.81      5.33 o 
  -5   4  10      119.67      131.40      9.78 o 
  -4   4  10       66.02       76.42      8.32 o 
  -3   4  10       43.50       37.59      6.93 o 
  -2   4  10       75.60       77.64      7.88 o 
  -1   4  10       29.16       44.85      6.68 o 
   0   4  10       39.37       29.98      4.52 o 
   1   4  10       29.19       42.92      6.72 o 
   2   4  10       75.63       76.22      5.89 o 
   3   4  10       43.50       42.97      6.90 o 
   4   4  10       66.03       59.17      7.85 o 
   5   4  10      119.55      128.50     10.63 o 
   6   4  10       13.96       13.80      6.04 o 
   7   4  10       10.85        5.03      5.88 o 
  -6   5  10       14.99        0.00      4.70 o 
  -5   5  10       30.12       37.73      6.89 o 
  -4   5  10       42.87       51.72      8.52 o 
  -3   5  10      104.53      104.17     10.07 o 
  -2   5  10        0.25        4.05      5.34 o 
  -1   5  10       51.57       62.68      7.58 o 
   0   5  10      150.14      159.59      7.52 o 
   1   5  10       51.64       43.80      7.10 o 
   2   5  10        0.24        0.54      5.66 o 
   3   5  10      104.68      131.83      9.83 o 
   4   5  10       42.88       34.38      6.30 o 
   5   5  10       30.11       38.69      6.84 o 
   6   5  10       15.01       19.05      6.37 o 
  -6   6  10        3.56        5.55      4.99 o 
  -5   6  10       27.04       48.61      7.45 o 
  -4   6  10        4.09        8.93      4.89 o 
  -3   6  10       54.53       38.92      5.98 o 
  -2   6  10       17.78        8.79      6.34 o 
  -1   6  10        2.90        1.07      6.37 o 
   0   6  10        0.31       14.77     14.77 o 
   1   6  10        2.93        1.62      7.21 o 
   2   6  10       17.67       19.84      7.39 o 
   3   6  10       54.47       38.42      4.92 o 
   4   6  10        4.08        2.83      6.97 o 
   5   6  10       27.04       33.49      7.95 o 
   6   6  10        3.54        2.22      6.50 o 
  -5   7  10       12.48        5.12      5.12 o 
  -4   7  10       17.18        5.19      5.19 o 
  -3   7  10       57.33       56.86      8.80 o 
  -2   7  10       62.93       71.25      9.62 o 
  -1   7  10       39.02       38.29      6.87 o 
   0   7  10      188.00      205.88     18.04 o 
   1   7  10       38.99       26.53      8.54 o 
   2   7  10       63.00       74.36      9.53 o 
   3   7  10       57.36       49.89      9.08 o 
   4   7  10       17.17       31.01      8.37 o 
   5   7  10       12.49       21.67      5.57 o 
  -4   8  10        2.77       12.05      5.17 o 
  -3   8  10       13.21       11.03      6.23 o 
  -2   8  10        1.02        5.65      5.65 o 
  -1   8  10        8.30       11.72      5.80 o 
   0   8  10       12.12       16.88      4.77 o 
   1   8  10        8.30       11.87      6.54 o 
   2   8  10        1.01        2.42      6.33 o 
   3   8  10       13.20        0.58      6.93 o 
  -1   9  10        1.54        6.04      6.04 o 
   0   9  10       15.50       11.80      4.61 o 
   1   9  10        1.54        3.50      6.41 o 
   1   0  11       72.35       89.22     10.19 o 
   2   0  11       41.72       43.37      5.40 o 
   3   0  11       33.72        1.88     37.98 o 
   4   0  11       10.26        2.63      3.72 o 
   5   0  11      108.93      110.52      6.82 o 
   6   0  11        9.92       10.94      5.64 o 
   7   0  11       11.95       10.20      4.22 o 
  -7   1  11        2.61        6.10      3.61 o 
  -6   1  11        2.34       10.25      4.73 o 
  -5   1  11       27.90       39.27      6.24 o 
  -4   1  11       49.01       53.60      6.99 o 
  -3   1  11      287.36      236.93      4.83 o 
  -2   1  11      408.71      419.56     14.70 o 
  -1   1  11       26.13       35.19      5.55 o 
   0   1  11       51.94       59.77      4.73 o 
   1   1  11       26.13       39.25      6.03 o 
   2   1  11      408.52      387.86     14.00 o 
   3   1  11      287.55      294.84     12.94 o 
   4   1  11       48.99       42.91      7.36 o 
   5   1  11       27.94       28.37      7.38 o 
   6   1  11        2.33        5.57      5.57 o 
   7   1  11        2.62        9.13      5.38 o 
  -7   2  11        6.18        6.41      3.94 o 
  -6   2  11        8.31        8.81      4.58 o 
  -5   2  11       20.45        6.47      6.90 o 
  -4   2  11      109.41       87.35      5.51 o 
  -3   2  11      133.29      111.68      5.16 o 
  -2   2  11      100.30      112.08      8.77 o 
  -1   2  11       29.06       34.62      5.54 o 
   0   2  11      101.48      116.95      6.09 o 
   1   2  11       28.95       27.67      6.06 o 
   2   2  11      100.55       86.50      7.98 o 
   3   2  11      133.41      137.73      9.48 o 
   4   2  11      109.51      114.71      9.78 o 
   5   2  11       20.42       24.78      6.46 o 
   6   2  11        8.29        3.10      5.64 o 
   7   2  11        6.16        2.12      5.54 o 
  -7   3  11        2.66        0.95      3.78 o 
  -6   3  11        5.38        4.41      4.86 o 
  -5   3  11       29.79       34.00      6.16 o 
  -4   3  11       61.57       50.00      6.02 o 
  -3   3  11       57.93       34.22      8.38 o 
  -2   3  11      145.86      130.97      9.78 o 
  -1   3  11        6.44        3.11      3.97 o 
   0   3  11      133.25      114.61     82.02 o 
   1   3  11        6.40        4.86      5.70 o 
   2   3  11      145.82      142.31      9.81 o 
   3   3  11       57.92       60.46      7.99 o 
   4   3  11       61.61       58.89      8.60 o 
   5   3  11       29.75       26.71      7.41 o 
   6   3  11        5.38       12.83      5.22 o 
   7   3  11        2.66        1.53      5.40 o 
  -6   4  11        6.32       10.77      4.63 o 
  -5   4  11        3.16        9.25      5.02 o 
  -4   4  11       10.02        6.11      5.28 o 
  -3   4  11       38.13       40.64      7.53 o 
  -2   4  11       51.30       65.76      7.91 o 
  -1   4  11       71.80       72.56      8.06 o 
   0   4  11      211.85      218.38      8.69 o 
   1   4  11       71.85       50.70      8.25 o 
   2   4  11       51.33       37.13      6.27 o 
   3   4  11       38.15       38.12      7.66 o 
   4   4  11       10.05        2.05      5.86 o 
   5   4  11        3.15        1.57      6.32 o 
   6   4  11        6.31       11.46      5.91 o 
  -6   5  11        3.08        0.00      4.70 o 
  -5   5  11       32.14       36.88      8.12 o 
  -4   5  11       15.93       16.82      6.56 o 
  -3   5  11        2.31        3.80      6.10 o 
  -2   5  11        9.76        1.59      5.84 o 
  -1   5  11       11.49       21.18      5.79 o 
   0   5  11       38.81       31.06      5.29 o 
   1   5  11       11.52        4.74      7.08 o 
   2   5  11        9.73       19.66      6.68 o 
   3   5  11        2.28        8.11      5.82 o 
   4   5  11       15.91       16.40      7.21 o 
   5   5  11       32.11       32.17      7.43 o 
   6   5  11        3.08       16.99      6.29 o 
  -5   6  11       36.32       30.72      5.18 o 
  -4   6  11       22.79       17.77      5.82 o 
  -3   6  11       10.90       16.88      6.97 o 
  -2   6  11       93.87      117.57      9.77 o 
  -1   6  11       15.76        9.09      5.99 o 
   0   6  11       18.63       15.31      5.22 o 
   1   6  11       15.66       14.14      7.50 o 
   2   6  11       93.89      121.25     10.78 o 
   3   6  11       10.89        2.30      5.04 o 
   4   6  11       22.86       15.03      7.28 o 
   5   6  11       36.33       53.84      8.64 o 
  -4   7  11       21.42       22.49      6.54 o 
  -3   7  11        8.68        8.94      6.12 o 
  -2   7  11       10.64       17.25      6.11 o 
  -1   7  11        6.50        7.69      6.51 o 
   0   7  11      106.36      124.10     11.58 o 
   1   7  11        6.49        1.20      6.78 o 
   2   7  11       10.57       11.41      6.61 o 
   3   7  11        8.70        7.84      6.29 o 
   4   7  11       21.37       14.86      7.57 o 
  -3   8  11        1.48        6.45      6.45 o 
  -2   8  11        6.28        4.77      6.22 o 
  -1   8  11       12.43       19.73      6.12 o 
   0   8  11        0.01        3.27      4.33 o 
   1   8  11       12.39       19.94      6.53 o 
   2   8  11        6.30        3.06      6.28 o 
   0   0  12        0.00        0.63      3.70 o 
   1   0  12       19.51        8.94      5.06 o 
   2   0  12       31.45       46.46      4.98 o 
   3   0  12      149.52      138.97     28.27 o 
   4   0  12       62.83       41.87      3.94 o 
   5   0  12       36.00       40.24      5.08 o 
   6   0  12        3.65        0.78      4.70 o 
   7   0  12        8.81       21.06      6.35 o 
  -7   1  12        3.05        2.66      4.83 o 
  -6   1  12       12.95        1.38      4.61 o 
  -5   1  12       20.19        7.79      7.79 o 
  -4   1  12       26.88       19.24      6.22 o 
  -3   1  12      109.51      120.27      9.19 o 
  -2   1  12       47.62       55.32      7.30 o 
  -1   1  12       11.25       20.11      5.86 o 
   0   1  12      523.02      522.45     26.85 o 
   1   1  12       11.22       21.27      6.14 o 
   2   1  12       47.76       38.01      5.22 o 
   3   1  12      109.56      121.50      9.89 o 
   4   1  12       26.96       13.33      6.33 o 
   5   1  12       20.25        2.05      5.64 o 
   6   1  12       12.98        6.95      6.95 o 
   7   1  12        3.06        4.85      6.15 o 
  -7   2  12        2.75        8.73      4.51 o 
  -6   2  12       18.73       13.36      5.72 o 
  -5   2  12        0.87        5.37      4.30 o 
  -4   2  12       10.47        2.94      5.35 o 
  -3   2  12        7.85        5.66      5.66 o 
  -2   2  12      167.10      172.65     10.80 o 
  -1   2  12       10.15       16.81      5.00 o 
   0   2  12      341.08      353.23     18.57 o 
   1   2  12       10.16        7.60      5.44 o 
   2   2  12      167.11      187.62     11.08 o 
   3   2  12        7.81       12.40      5.65 o 
   4   2  12       10.41        4.94      6.14 o 
   5   2  12        0.86        3.07      6.04 o 
   6   2  12       18.69       19.00      6.05 o 
   7   2  12        2.75        1.57      5.53 o 
  -6   3  12        5.01       10.94      5.13 o 
  -5   3  12        1.44        2.53      4.42 o 
  -4   3  12       39.72       36.69      6.39 o 
  -3   3  12        1.87       10.10      5.30 o 
  -2   3  12      147.93      149.47     11.46 o 
  -1   3  12       57.79       46.86      7.09 o 
   0   3  12       11.63       12.84      3.94 o 
   1   3  12       57.83       56.10      7.68 o 
   2   3  12      148.04      163.16     11.44 o 
   3   3  12        1.86        3.49      5.69 o 
   4   3  12       39.73       53.97      6.69 o 
   5   3  12        1.43        4.70      5.48 o 
   6   3  12        5.00        8.40      6.71 o 
  -6   4  12        1.00        4.13      5.00 o 
  -5   4  12        3.47        7.94      5.58 o 
  -4   4  12       17.88       17.59      5.36 o 
  -3   4  12       32.50       40.37      6.46 o 
  -2   4  12       66.59       49.17      4.89 o 
  -1   4  12      221.02      209.23     12.82 o 
   0   4  12       10.74        5.63      5.09 o 
   1   4  12      221.04      240.98     13.08 o 
   2   4  12       66.63       96.53      9.12 o 
   3   4  12       32.55        7.89      7.89 o 
   4   4  12       17.87        5.80      5.80 o 
   5   4  12        3.47        2.65      5.67 o 
   6   4  12        1.00        7.31      5.02 o 
  -5   5  12       14.25        3.31      5.05 o 
  -4   5  12        0.66        5.46      5.46 o 
  -3   5  12       20.49       23.12      6.17 o 
  -2   5  12       64.73       81.01      9.32 o 
  -1   5  12       53.66       62.41      8.71 o 
   0   5  12       25.32       33.17     10.21 o 
   1   5  12       53.69       60.55      8.48 o 
   2   5  12       64.69       75.20      9.54 o 
   3   5  12       20.51       25.06      7.77 o 
   4   5  12        0.67        1.14      6.46 o 
   5   5  12       14.25        3.29      5.97 o 
  -4   6  12        4.49        0.00      6.06 o 
  -3   6  12        1.39        3.57      6.22 o 
  -2   6  12       10.50       16.60      5.58 o 
  -1   6  12       19.72       10.58      6.63 o 
   0   6  12       16.59        6.34     12.02 o 
   1   6  12       19.69       16.96      8.10 o 
   2   6  12       10.51        4.69      7.10 o 
   3   6  12        1.40        1.18      7.27 o 
   4   6  12        4.50        5.75      6.40 o 
  -3   7  12        1.34        8.41      5.95 o 
  -2   7  12        2.50        5.45      6.39 o 
  -1   7  12       13.06       20.61      6.43 o 
   0   7  12        6.96        5.97      7.56 o 
   1   7  12       13.06        8.46      7.20 o 
   2   7  12        2.49        3.63      6.09 o 
   3   7  12        1.34        3.01      6.69 o 
  -1   8  12        1.21       15.64      5.37 o 
   0   8  12        3.37       11.16     11.18 o 
   1   8  12        1.20        5.45      7.05 o 
   1   0  13      104.08      102.08      6.60 o 
   2   0  13        2.88        0.33      4.21 o 
   3   0  13        4.68        4.30      4.30 o 
   4   0  13       30.28       31.79      8.98 o 
   5   0  13        2.68        5.50      3.82 o 
   6   0  13       15.41       19.34      4.31 o 
  -6   1  13       15.67       15.79      5.92 o 
  -5   1  13        6.58        8.22      8.22 o 
  -4   1  13        7.26        6.23      5.23 o 
  -3   1  13       17.87        1.59      5.99 o 
  -2   1  13       56.12       54.10      9.53 o 
  -1   1  13      125.55      154.34     11.21 o 
   0   1  13      141.15      149.85     11.66 o 
   1   1  13      125.66      120.21     10.02 o 
   2   1  13       56.01       43.01      5.60 o 
   3   1  13       17.80        5.99      6.90 o 
   4   1  13        7.29        1.07      5.72 o 
   5   1  13        6.57        2.14      5.85 o 
   6   1  13       15.68       25.60      5.80 o 
  -6   2  13       18.06       20.49      4.78 o 
  -5   2  13       11.62        5.60      5.54 o 
  -4   2  13       68.05       48.46      8.21 o 
  -3   2  13       16.76       15.24      6.04 o 
  -2   2  13       74.92       79.48      8.13 o 
  -1   2  13        0.57        6.56      6.56 o 
   0   2  13        7.33        7.60      3.94 o 
   1   2  13        0.56        0.00      5.26 o 
   2   2  13       75.10       63.08      8.35 o 
   3   2  13       16.83       15.60      6.19 o 
   4   2  13       67.97       48.74      8.74 o 
   5   2  13       11.63        3.17      6.22 o 
   6   2  13       18.09       16.01      6.37 o 
  -6   3  13        3.87        3.52      4.62 o 
  -5   3  13        2.32        2.07      5.39 o 
  -4   3  13       22.79       20.81      6.86 o 
  -3   3  13       62.22       92.52      9.99 o 
  -2   3  13      105.91      114.26      9.95 o 
  -1   3  13       50.66       51.64      8.34 o 
   0   3  13      137.81      128.24      9.62 o 
   1   3  13       50.64       47.46      8.64 o 
   2   3  13      105.95       83.49      9.61 o 
   3   3  13       62.21       54.47      5.89 o 
   4   3  13       22.78       27.92      6.42 o 
   5   3  13        2.33        6.38      5.37 o 
   6   3  13        3.86        1.58      5.36 o 
  -5   4  13        2.17        0.51      4.70 o 
  -4   4  13       23.79       20.52      5.58 o 
  -3   4  13        6.01        2.78      6.47 o 
  -2   4  13       26.51       10.60      5.11 o 
  -1   4  13        1.35        0.00      5.85 o 
   0   4  13       31.49       39.40      5.42 o 
   1   4  13        1.36        0.00      5.55 o 
   2   4  13       26.51       37.05      7.42 o 
   3   4  13        5.98        4.85      6.65 o 
   4   4  13       23.80        5.90      5.90 o 
   5   4  13        2.18        3.21      5.85 o 
  -4   5  13        1.86        8.01      5.27 o 
  -3   5  13        1.79        6.99      5.34 o 
  -2   5  13       13.23       14.69      5.98 o 
  -1   5  13       19.64       13.29      7.18 o 
   0   5  13        5.98        3.28      5.09 o 
   1   5  13       19.62       24.43      7.43 o 
   2   5  13       13.24       16.46      6.37 o 
   3   5  13        1.79        2.81      6.14 o 
   4   5  13        1.86        0.54      6.22 o 
  -3   6  13        3.47        4.25      5.57 o 
  -2   6  13       11.28       17.01      7.40 o 
  -1   6  13        5.06        7.23      5.72 o 
   0   6  13        6.18        3.62      8.40 o 
   1   6  13        5.08        8.35      6.43 o 
   2   6  13       11.31       27.22      6.11 o 
   3   6  13        3.49        2.92      6.51 o 
  -2   7  13        6.08        9.11      5.69 o 
  -1   7  13       20.84       22.55      6.57 o 
   0   7  13        0.04        3.86      8.24 o 
   1   7  13       20.86        7.26      9.19 o 
   2   7  13        6.09        1.80      6.80 o 
   0   0  14      186.17      207.60     11.03 o 
   1   0  14       26.89       32.92      5.46 o 
   2   0  14      139.75      145.59      7.33 o 
   3   0  14       34.44       33.99     29.56 o 
   4   0  14        4.04        1.34      4.28 o 
   5   0  14       16.32        4.47      3.73 o 
   6   0  14       25.85       15.26      5.56 o 
  -5   1  14        3.87        5.73      5.73 o 
  -4   1  14        7.14       13.79      6.06 o 
  -3   1  14        5.98        1.71      6.43 o 
  -2   1  14       63.80       65.76      9.07 o 
  -1   1  14       42.69       57.19      8.78 o 
   0   1  14      145.21      151.32      8.22 o 
   1   1  14       42.75       30.31      8.37 o 
   2   1  14       63.73       57.67      8.45 o 
   3   1  14        5.95        6.40      6.40 o 
   4   1  14        7.15        9.66      6.19 o 
   5   1  14        3.87        1.06      6.06 o 
  -5   2  14       16.81       16.84      6.49 o 
  -4   2  14       21.67       28.54      6.53 o 
  -3   2  14        1.55        6.72      5.99 o 
  -2   2  14       24.27       31.00      7.45 o 
  -1   2  14        5.06        9.98      5.57 o 
   0   2  14        9.36        8.12      9.79 o 
   1   2  14        5.04        8.69      5.45 o 
   2   2  14       24.28       36.09      5.57 o 
   3   2  14        1.54        5.76      5.25 o 
   4   2  14       21.68       34.67      7.17 o 
   5   2  14       16.83       25.81      6.57 o 
  -5   3  14        1.18        2.12      5.47 o 
  -4   3  14       30.22       24.40      5.84 o 
  -3   3  14       10.46        0.54      6.97 o 
  -2   3  14       44.21       36.87      8.10 o 
  -1   3  14       44.25       50.79      7.94 o 
   0   3  14      135.44      109.44      6.98 o 
   1   3  14       44.27       59.32      8.59 o 
   2   3  14       44.14       39.21      7.62 o 
   3   3  14       10.45        9.59      5.72 o 
   4   3  14       30.23       38.62      6.44 o 
   5   3  14        1.18        4.24      5.18 o 
  -4   4  14       35.30       47.47      6.76 o 
  -3   4  14       28.55       32.44      6.22 o 
  -2   4  14       31.45       34.25      7.76 o 
  -1   4  14       11.56        7.99      7.02 o 
   0   4  14       82.95       82.29     10.05 o 
   1   4  14       11.57       17.75      6.59 o 
   2   4  14       31.48       19.28      7.77 o 
   3   4  14       28.59       30.20      7.26 o 
   4   4  14       35.31       30.98      7.68 o 
  -3   5  14       19.43       17.17      7.35 o 
  -2   5  14        2.61        6.01      5.84 o 
  -1   5  14        6.34        2.38      5.91 o 
   0   5  14        0.01        4.39      4.40 o 
   1   5  14        6.36        5.78      6.76 o 
   2   5  14        2.61        0.57      6.53 o 
   3   5  14       19.42       12.43      7.26 o 
  -2   6  14        2.11        1.23      4.80 o 
  -1   6  14        0.24        1.82      5.01 o 
   0   6  14        4.96       10.10     11.13 o 
   1   6  14        0.24        1.17      6.31 o 
   2   6  14        2.12        5.28      6.51 o 
   1   0  15      197.57      227.01      9.92 o 
   2   0  15       12.41        3.89      4.73 o 
   3   0  15       10.00        8.39     11.28 o 
   4   0  15        9.75        3.70      4.18 o 
   5   0  15        0.27        1.14      3.77 o 
  -5   1  15        6.15        5.36      6.24 o 
  -4   1  15        9.10        7.49      6.48 o 
  -3   1  15        3.49        4.18      5.73 o 
  -2   1  15       46.73       61.34      9.36 o 
  -1   1  15       46.57       41.53      9.64 o 
   0   1  15       40.22       53.57     11.72 o 
   1   1  15       46.58       57.10      8.82 o 
   2   1  15       46.72       44.29      7.23 o 
   3   1  15        3.48        7.57      5.52 o 
   4   1  15        9.13       13.09      6.55 o 
   5   1  15        6.13        3.25      5.67 o 
  -4   2  15       17.79       20.47      6.54 o 
  -3   2  15       17.84       25.98      6.81 o 
  -2   2  15        8.98       29.32      6.74 o 
  -1   2  15       18.66        4.74      8.22 o 
   0   2  15       15.89       15.47      4.50 o 
   1   2  15       18.61       29.89      5.90 o 
   2   2  15        9.00       12.27      5.97 o 
   3   2  15       17.90       22.04      6.95 o 
   4   2  15       17.77       25.33      6.70 o 
  -4   3  15       10.00        1.14      5.96 o 
  -3   3  15        5.02        3.54      5.36 o 
  -2   3  15       15.83       17.81      6.84 o 
  -1   3  15        7.26        7.12      7.12 o 
   0   3  15        0.03        1.81      3.94 o 
   1   3  15        7.25        7.63      5.88 o 
   2   3  15       15.84        3.24      7.03 o 
   3   3  15        5.02        0.53      5.94 o 
   4   3  15       10.01        6.96      6.02 o 
  -3   4  15       18.89       18.26      7.95 o 
  -2   4  15       27.08       26.80      6.90 o 
  -1   4  15       10.97       12.18      6.62 o 
   0   4  15       42.32       43.33      8.28 o 
   1   4  15       10.94       15.74      6.57 o 
   2   4  15       27.08       25.01      6.18 o 
   3   4  15       18.87       15.89      6.82 o 
  -2   5  15        8.33        8.38      6.30 o 
  -1   5  15        8.73       16.05      6.77 o 
   0   5  15        7.23       17.93      7.34 o 
   1   5  15        8.75        8.69      6.25 o 
   2   5  15        8.35        5.13      7.14 o 
   0   0  16       19.99       19.42      9.71 o 
   1   0  16        0.36        0.99      5.15 o 
   2   0  16       68.11       65.10      6.20 o 
   3   0  16        6.51        5.02      4.67 o 
   4   0  16       81.41       90.32      9.24 o 
  -3   1  16        9.86       18.78      6.15 o 
  -2   1  16        9.81        9.04      7.65 o 
  -1   1  16       11.82        7.12      8.36 o 
   0   1  16        8.05       18.04      7.14 o 
   1   1  16       11.79        7.21      7.21 o 
   2   1  16        9.75       20.78      6.48 o 
   3   1  16        9.88        4.94      6.89 o 
  -3   2  16        7.27       12.16      5.63 o 
  -2   2  16        1.71        7.24      7.24 o 
  -1   2  16        8.21       25.90      6.24 o 
   0   2  16        0.16        1.48      3.49 o 
   1   2  16        8.23        5.49      5.66 o 
   2   2  16        1.70        3.81      5.95 o 
   3   2  16        7.28        2.70      5.59 o 
  -2   3  16        0.75        1.25      5.44 o 
  -1   3  16        0.64        5.82      5.05 o 
   0   3  16        9.51        7.57      5.91 o 
   1   3  16        0.64        8.27      5.47 o 
   2   3  16        0.75        1.11      5.88 o 
  -1   4  16        1.30        4.67      5.83 o 
   0   4  16        8.64       19.91      4.71 o 
   1   4  16        1.29        0.57      5.62 o 
   1   0  17       12.50       16.66      5.40 o 
   2   0  17        5.49        0.58      7.57 o 
  -2   1  17        3.72        9.25      6.15 o 
  -1   1  17        0.85        4.66      6.51 o 
   0   1  17        6.39        6.11      5.04 o 
   1   1  17        0.85        5.06      6.35 o 
   2   1  17        3.72        1.62      6.65 o 
  -1   2  17        8.46        0.63      6.90 o 
   0   2  17       11.83        6.80      4.76 o 
   1   2  17        8.48        5.51      6.75 o 
                                                 
